# Supplementary material for: Bis(μ-trimethyl­silanolato-κ2 O:O)bis­{[2-(2H-benzotriazol-2-yl)-4,6-di-tert-pentyl­phenolato-κ2 N,O]zinc}
Source: Acta Crystallogr Sect E Struct Rep Online. 2011 Dec 23;68(Pt 1):m87. doi: 10.1107/S1600536811054134 (PMC3254346; doi:10.1107/S1600536811054134)
Supplement: Supplementary file 1 [file e-68-00m87-sup1.cif]

##############################################################################
#                                                                            #
# This CIF contains the data in a paper accepted for publication in          #
# Acta Crystallographica Section E. It conforms to the requirements of       #
# Notes for Authors for Acta Crystallographica Section E, and has been       #
# peer reviewed under the auspices of the IUCr Commission on Journals.       #
#                                                                            #
# Full details of the Crystallographic Information File format               #
# are given in the paper "The Crystallographic Information File (CIF):       #
# a New Standard Archive File for Crystallography" by S. R. Hall, F. H.      #
# Allen and I. D. Brown [Acta Cryst. (1991), A47, 655-685].                  #
#                                                                            #
# The current version of the core CIF dictionary is obtainable from          #
# ftp://ftp.iucr.org/pub/cif_core.dic.                                       #
#                                                                            #
# Software is freely available for graphical display of the structure(s)     #
# in this CIF. For information consult the CIF software page                 #
# http://www.iucr.org/resources/cif/software.                                #
#                                                                            #
# This file may be used for bona fide research purposes within the           #
# scientific community so long as proper attribution is given to the journal # 
# article from which it was obtained.                                        #
#                                                                            #
##############################################################################
data_I
_audit_creation_method     SHELXL-97
_chemical_name_systematic
;
Bis(\m-trimethylsilanolato-\k^2^<i>O</i>:<i>O</i>)bis{[2-(2<i>H</i>-
benzotriazol-2-yl)-4,6-di-<i>tert</i>-pentylphenolato-
\k^2^<i>N</i>,<i>O</i>]zinc}
;
_chemical_name_common     ?
_chemical_formula_moiety     'C50 H74 N6 O4 Si2 Zn2'
_chemical_formula_sum     'C50 H74 N6 O4 Si2 Zn2'
_chemical_formula_iupac     '[Zn2 (C22 H28 N3 O)2 (C3 H9 O Si)2]'
_chemical_formula_weight     1010.11
_chemical_melting_point     ?
_symmetry_cell_setting     monoclinic
_symmetry_space_group_name_H-M     'P 21/c'
_symmetry_space_group_name_Hall     '-P 2ybc'
loop_
    _symmetry_equiv_pos_as_xyz
    'x, y, z'
    '-x, y+1/2, -z+1/2'
    '-x, -y, -z'
    'x, -y-1/2, z-1/2'
_cell_length_a     10.7640(4)
_cell_length_b     10.7280(4)
_cell_length_c     23.2314(9)
_cell_angle_alpha     90.00
_cell_angle_beta     90.597(2)
_cell_angle_gamma     90.00
_cell_volume     2682.53(18)
_cell_formula_units_Z     2
_cell_measurement_reflns_used     4477
_cell_measurement_theta_min     1.89
_cell_measurement_theta_max     30.86
_cell_measurement_temperature     296(2)
_cell_special_details     ?
_exptl_crystal_description     block
_exptl_crystal_colour     yellow
_exptl_crystal_size_max     0.12
_exptl_crystal_size_mid     0.10
_exptl_crystal_size_min     0.08
_exptl_crystal_density_diffrn     1.251
_exptl_crystal_density_meas     ?
_exptl_crystal_density_method     'not measured'
_exptl_crystal_F_000     1072
_exptl_absorpt_coefficient_mu     0.985
_exptl_absorpt_correction_type     multi-scan
_exptl_absorpt_process_details     '(SADABS; Bruker, 2004)'
_exptl_absorpt_correction_T_min     0.92
_exptl_absorpt_correction_T_max     0.95
_exptl_special_details     ?
_diffrn_ambient_temperature     296(2)
_diffrn_radiation_type     MoK\a
_diffrn_radiation_wavelength     0.71073
_diffrn_radiation_source     'fine-focus sealed tube'
_diffrn_radiation_monochromator     graphite
_diffrn_measurement_device_type     'Bruker SMART 1K CCD'
_diffrn_measurement_method     'profile data from /omega scans'
_diffrn_detector_area_resol_mean     ?
_diffrn_reflns_number     39361
_diffrn_reflns_av_R_equivalents     0.0529
_diffrn_reflns_av_sigmaI/netI     0.0431
_diffrn_reflns_theta_min     1.89
_diffrn_reflns_theta_max     30.36
_diffrn_reflns_theta_full     25.50
_diffrn_measured_fraction_theta_max     0.988
_diffrn_measured_fraction_theta_full     0.997
_diffrn_reflns_limit_h_min     -15
_diffrn_reflns_limit_h_max     15
_diffrn_reflns_limit_k_min     -15
_diffrn_reflns_limit_k_max     8
_diffrn_reflns_limit_l_min     -32
_diffrn_reflns_limit_l_max     32
_diffrn_standards_number     ?
_diffrn_standards_interval_count     ?
_diffrn_standards_interval_time     ?
_diffrn_standards_decay_%     ?
_refine_special_details
;
Refinement of <i>F</i>^2^ against ALL reflections. The weighted <i>R</i>-factor
<i>wR</i> and goodness of fit <i>S</i> are based on <i>F</i>^2^, conventional
<i>R</i>-factors <i>R</i> are based on <i>F</i>, with <i>F</i> set to zero for
negative <i>F</i>^2^. The threshold expression of <i>F</i>^2^ >
\s(<i>F</i>^2^) is used only for calculating <i>R</i>-factors(gt) <i>etc</i>.
and is not relevant to the choice of reflections for refinement.
<i>R</i>-factors based on <i>F</i>^2^ are statistically about twice as large
as those based on <i>F</i>, and <i>R</i>- factors based on ALL data will be
even larger.
;
_reflns_number_total     8000
_reflns_number_gt     5487
_reflns_threshold_expression     I>2sigma(I)
_refine_ls_structure_factor_coef     Fsqd
_refine_ls_matrix_type     full
_refine_ls_R_factor_all     0.0685
_refine_ls_R_factor_gt     0.0394
_refine_ls_wR_factor_gt     0.0896
_refine_ls_wR_factor_ref     0.1083
_refine_ls_goodness_of_fit_ref     1.014
_refine_ls_restrained_S_all     1.014
_refine_ls_number_reflns     8000
_refine_ls_number_parameters     387
_refine_ls_number_restraints     18
_refine_ls_hydrogen_treatment     constr
_refine_ls_weighting_scheme     calc
_refine_ls_weighting_details
         'calc w=1/[\s^2^(Fo^2^)+(0.0487P)^2^+0.8229P] where P=(Fo^2^+2Fc^2^)/3'
_atom_sites_solution_hydrogens     geom
_atom_sites_solution_primary     direct
_atom_sites_solution_secondary     difmap
_refine_ls_shift/su_max     0.002
_refine_ls_shift/su_mean     0.000
_refine_diff_density_max     0.513
_refine_diff_density_min     -0.402
_refine_ls_extinction_method     none
_refine_ls_extinction_coef     ?
loop_
    _atom_type_symbol
    _atom_type_description
    _atom_type_scat_dispersion_real
    _atom_type_scat_dispersion_imag
    _atom_type_scat_source
    'C' 'C' 0.0033 0.0016
                         'International Tables Vol C Tables 4.2.6.8 and 6.1.1.4'
    'H' 'H' 0.0000 0.0000
                         'International Tables Vol C Tables 4.2.6.8 and 6.1.1.4'
    'N' 'N' 0.0061 0.0033
                         'International Tables Vol C Tables 4.2.6.8 and 6.1.1.4'
    'O' 'O' 0.0106 0.0060
                         'International Tables Vol C Tables 4.2.6.8 and 6.1.1.4'
    'Zn' 'Zn' 0.2839 1.4301
                         'International Tables Vol C Tables 4.2.6.8 and 6.1.1.4'
    'Si' 'Si' 0.0817 0.0704
                         'International Tables Vol C Tables 4.2.6.8 and 6.1.1.4'
_computing_data_collection     'SMART (Bruker, 2004)'
_computing_cell_refinement     'SAINT (Bruker, 2004)'
_computing_data_reduction     'SAINT (Bruker, 2004)'
_computing_structure_solution     'SHELXS97 (Sheldrick, 2008)'
_computing_structure_refinement     'SHELXL97 (Sheldrick, 2008)'
_computing_molecular_graphics     'ORTEP-3 for Windows (Farrugia, 1997)'
_computing_publication_material     'SHELXTL (Sheldrick, 2008)'
loop_
    _atom_site_type_symbol
    _atom_site_label
    _atom_site_fract_x
    _atom_site_fract_y
    _atom_site_fract_z
    _atom_site_U_iso_or_equiv
    _atom_site_adp_type
    _atom_site_calc_flag
    _atom_site_refinement_flags
    _atom_site_occupancy
    _atom_site_symmetry_multiplicity
    _atom_site_disorder_assembly
    _atom_site_disorder_group
    Zn Zn 0.104366(19) 0.55812(2) 0.026548(11) 0.04165(8) Uani d . 1 1 . .
    N N1 0.26766(13) 0.59563(14) -0.01068(7) 0.0341(3) Uani d . 1 1 . .
    N N2 0.35760(12) 0.66301(12) 0.01574(6) 0.0277(3) Uani d . 1 1 . .
    N N3 0.46639(12) 0.66115(13) -0.01036(6) 0.0311(3) Uani d . 1 1 . .
    O O1 0.15782(14) 0.62338(15) 0.09782(7) 0.0587(5) Uani d . 1 1 . .
    C C1 0.32338(17) 0.54664(16) -0.05741(8) 0.0337(4) Uani d . 1 1 . .
    C C2 0.2760(2) 0.4676(2) -0.10062(10) 0.0502(5) Uani d . 1 1 . .
    H H2 0.1938 0.4410 -0.1009 0.060 Uiso calc R 1 1 . .
    C C3 0.3576(2) 0.4320(2) -0.14212(10) 0.0527(5) Uani d . 1 1 . .
    H H3 0.3300 0.3801 -0.1716 0.063 Uiso calc R 1 1 . .
    C C4 0.4823(2) 0.4717(2) -0.14158(9) 0.0490(5) Uani d . 1 1 . .
    H H4 0.5346 0.4437 -0.1705 0.059 Uiso calc R 1 1 . .
    C C5 0.52970(19) 0.54967(18) -0.10038(8) 0.0418(4) Uani d . 1 1 . .
    H H5 0.6120 0.5760 -0.1008 0.050 Uiso calc R 1 1 . .
    C C6 0.44666(16) 0.58816(15) -0.05707(7) 0.0310(4) Uani d . 1 1 . .
    C C7 0.33891(15) 0.73715(15) 0.06658(7) 0.0295(3) Uani d . 1 1 . .
    C C8 0.24052(18) 0.71386(19) 0.10475(8) 0.0413(4) Uani d . 1 1 B .
    C C9 0.2352(2) 0.7919(2) 0.15453(10) 0.0556(6) Uani d . 1 1 . .
    C C10 0.3235(2) 0.8842(2) 0.16192(9) 0.0473(5) Uani d . 1 1 B .
    H H10 0.3174 0.9354 0.1941 0.057 Uiso calc R 1 1 . .
    C C11 0.42115(16) 0.90547(17) 0.12431(8) 0.0337(4) Uani d . 1 1 . .
    C C12 0.42760(15) 0.83001(15) 0.07660(7) 0.0300(3) Uani d . 1 1 B .
    H H12 0.4919 0.8409 0.0506 0.036 Uiso calc R 1 1 . .
    C C13 0.52264(18) 1.00306(17) 0.13694(9) 0.0385(4) Uani d . 1 1 A .
    C C14 0.5631(3) 1.0659(3) 0.07985(13) 0.0469(7) Uani d PD 0.858(4) 1 A 1
    H H14A 0.6240 1.1290 0.0880 0.070 Uiso calc PR 0.858(4) 1 A 1
    H H14B 0.4921 1.1032 0.0614 0.070 Uiso calc PR 0.858(4) 1 A 1
    H H14C 0.5982 1.0042 0.0548 0.070 Uiso calc PR 0.858(4) 1 A 1
    C C15 0.4803(2) 1.1039(2) 0.17774(13) 0.0487(7) Uani d PD 0.858(4) 1 A 1
    H H15A 0.5445 1.1654 0.1819 0.073 Uiso calc PR 0.858(4) 1 A 1
    H H15B 0.4631 1.0678 0.2146 0.073 Uiso calc PR 0.858(4) 1 A 1
    H H15C 0.4064 1.1424 0.1626 0.073 Uiso calc PR 0.858(4) 1 A 1
    C C16 0.6396(2) 0.9343(2) 0.16123(10) 0.0411(6) Uani d PD 0.858(4) 1 A 1
    H H16A 0.6656 0.8734 0.1330 0.049 Uiso calc PR 0.858(4) 1 A 1
    H H16B 0.7062 0.9947 0.1653 0.049 Uiso calc PR 0.858(4) 1 A 1
    C C17 0.6253(4) 0.8689(4) 0.2178(2) 0.0504(9) Uani d PD 0.858(4) 1 A 1
    H H17A 0.6049 0.9286 0.2470 0.076 Uiso calc PR 0.858(4) 1 A 1
    H H17B 0.7017 0.8280 0.2279 0.076 Uiso calc PR 0.858(4) 1 A 1
    H H17C 0.5600 0.8082 0.2147 0.076 Uiso calc PR 0.858(4) 1 A 1
    C C18 0.1446(3) 0.7613(4) 0.20390(14) 0.0438(9) Uani d PD 0.665(6) 1 B 1
    C C19 0.1599(8) 0.6321(8) 0.2290(3) 0.074(3) Uani d PD 0.665(6) 1 B 1
    H H19A 0.1516 0.5712 0.1989 0.111 Uiso calc PR 0.665(6) 1 B 1
    H H19B 0.0971 0.6182 0.2574 0.111 Uiso calc PR 0.665(6) 1 B 1
    H H19C 0.2405 0.6248 0.2467 0.111 Uiso calc PR 0.665(6) 1 B 1
    C C20 0.1569(5) 0.8554(6) 0.2538(2) 0.0737(16) Uani d PD 0.665(6) 1 B 1
    H H20A 0.0870 0.8471 0.2788 0.111 Uiso calc PR 0.665(6) 1 B 1
    H H20B 0.1593 0.9385 0.2385 0.111 Uiso calc PR 0.665(6) 1 B 1
    H H20C 0.2322 0.8391 0.2751 0.111 Uiso calc PR 0.665(6) 1 B 1
    C C21 0.0133(4) 0.7707(5) 0.17880(18) 0.0579(12) Uani d PD 0.665(6) 1 B 1
    H H21A -0.0012 0.6995 0.1539 0.069 Uiso calc PR 0.665(6) 1 B 1
    H H21B -0.0455 0.7657 0.2101 0.069 Uiso calc PR 0.665(6) 1 B 1
    C C22 -0.0119(8) 0.8872(9) 0.1452(4) 0.077(3) Uani d PD 0.665(6) 1 B 1
    H H22A 0.0089 0.9585 0.1684 0.115 Uiso calc PR 0.665(6) 1 B 1
    H H22B -0.0983 0.8905 0.1347 0.115 Uiso calc PR 0.665(6) 1 B 1
    H H22C 0.0375 0.8875 0.1111 0.115 Uiso calc PR 0.665(6) 1 B 1
    C C14A 0.4359(15) 1.1429(13) 0.1393(7) 0.050(4) Uani d PD 0.142(4) 1 A 2
    H H14D 0.4903 1.2113 0.1483 0.075 Uiso calc PR 0.142(4) 1 A 2
    H H14E 0.3735 1.1364 0.1684 0.075 Uiso calc PR 0.142(4) 1 A 2
    H H14F 0.3967 1.1570 0.1026 0.075 Uiso calc PR 0.142(4) 1 A 2
    C C15A 0.608(2) 1.017(2) 0.1012(8) 0.072(7) Uani d PD 0.142(4) 1 A 2
    H H15D 0.6622 1.0830 0.1137 0.108 Uiso calc PR 0.142(4) 1 A 2
    H H15E 0.5732 1.0371 0.0642 0.108 Uiso calc PR 0.142(4) 1 A 2
    H H15F 0.6549 0.9408 0.0984 0.108 Uiso calc PR 0.142(4) 1 A 2
    C C16A 0.5538(15) 0.9979(14) 0.2060(7) 0.053(5) Uani d PD 0.142(4) 1 A 2
    H H16C 0.6240 1.0516 0.2148 0.064 Uiso calc PR 0.142(4) 1 A 2
    H H16D 0.4829 1.0275 0.2275 0.064 Uiso calc PR 0.142(4) 1 A 2
    C C17A 0.584(2) 0.865(2) 0.2231(15) 0.057(8) Uani d PDU 0.142(4) 1 A 2
    H H17D 0.6493 0.8342 0.1994 0.086 Uiso calc PR 0.142(4) 1 A 2
    H H17E 0.5112 0.8144 0.2181 0.086 Uiso calc PR 0.142(4) 1 A 2
    H H17F 0.6099 0.8634 0.2627 0.086 Uiso calc PR 0.142(4) 1 A 2
    C C18A 0.0932(7) 0.8057(6) 0.1834(3) 0.0426(18) Uani d PD 0.335(6) 1 B 2
    C C19A -0.0218(17) 0.8360(16) 0.1471(10) 0.079(5) Uani d PD 0.335(6) 1 B 2
    H H19D -0.0211 0.7871 0.1124 0.119 Uiso calc PR 0.335(6) 1 B 2
    H H19E -0.0216 0.9229 0.1373 0.119 Uiso calc PR 0.335(6) 1 B 2
    H H19F -0.0951 0.8169 0.1685 0.119 Uiso calc PR 0.335(6) 1 B 2
    C C20A 0.1012(10) 0.9032(11) 0.2329(5) 0.076(3) Uani d PD 0.335(6) 1 B 2
    H H20D 0.0247 0.9034 0.2538 0.115 Uiso calc PR 0.335(6) 1 B 2
    H H20E 0.1153 0.9845 0.2169 0.115 Uiso calc PR 0.335(6) 1 B 2
    H H20F 0.1685 0.8820 0.2585 0.115 Uiso calc PR 0.335(6) 1 B 2
    C C21A 0.0677(6) 0.6779(7) 0.2073(3) 0.053(2) Uani d PD 0.335(6) 1 B 2
    H H21C -0.0016 0.6830 0.2336 0.063 Uiso calc PR 0.335(6) 1 B 2
    H H21D 0.0436 0.6229 0.1760 0.063 Uiso calc PR 0.335(6) 1 B 2
    C C22A 0.1766(17) 0.623(2) 0.2383(10) 0.104(8) Uani d PD 0.335(6) 1 B 2
    H H22D 0.2393 0.6011 0.2110 0.156 Uiso calc PR 0.335(6) 1 B 2
    H H22E 0.1510 0.5499 0.2588 0.156 Uiso calc PR 0.335(6) 1 B 2
    H H22F 0.2097 0.6830 0.2651 0.156 Uiso calc PR 0.335(6) 1 B 2
    O O2 0.04159(12) 0.38894(12) 0.01836(7) 0.0469(4) Uani d . 1 1 . .
    Si Si 0.07437(5) 0.25351(5) 0.04705(3) 0.04524(15) Uani d . 1 1 . .
    C C31 0.1120(3) 0.2751(3) 0.12478(12) 0.0821(9) Uani d . 1 1 . .
    H H31A 0.1790 0.3336 0.1289 0.123 Uiso calc R 1 1 . .
    H H31B 0.1363 0.1967 0.1413 0.123 Uiso calc R 1 1 . .
    H H31C 0.0402 0.3063 0.1443 0.123 Uiso calc R 1 1 . .
    C C32 -0.0656(2) 0.1519(2) 0.03794(14) 0.0664(7) Uani d . 1 1 . .
    H H32A -0.1308 0.1814 0.0623 0.100 Uiso calc R 1 1 . .
    H H32B -0.0447 0.0678 0.0483 0.100 Uiso calc R 1 1 . .
    H H32C -0.0932 0.1542 -0.0015 0.100 Uiso calc R 1 1 . .
    C C33 0.2097(2) 0.1835(2) 0.01087(12) 0.0587(6) Uani d . 1 1 . .
    H H33A 0.1893 0.1679 -0.0288 0.088 Uiso calc R 1 1 . .
    H H33B 0.2312 0.1063 0.0294 0.088 Uiso calc R 1 1 . .
    H H33C 0.2789 0.2397 0.0132 0.088 Uiso calc R 1 1 . .
loop_
    _atom_site_aniso_label
    _atom_site_aniso_U_11
    _atom_site_aniso_U_22
    _atom_site_aniso_U_33
    _atom_site_aniso_U_12
    _atom_site_aniso_U_13
    _atom_site_aniso_U_23
    Zn 0.02557(11) 0.03335(12) 0.06619(17) -0.00948(8) 0.00779(9) -0.01189(10)
    N1 0.0250(7) 0.0330(7) 0.0445(9) -0.0044(6) 0.0011(6) -0.0085(6)
    N2 0.0242(6) 0.0257(7) 0.0334(7) -0.0041(5) 0.0036(5) -0.0012(6)
    N3 0.0256(7) 0.0323(8) 0.0356(8) -0.0021(5) 0.0073(6) 0.0020(6)
    O1 0.0534(9) 0.0619(10) 0.0614(10) -0.0350(8) 0.0272(7) -0.0197(8)
    C1 0.0347(9) 0.0295(9) 0.0368(9) 0.0014(7) 0.0009(7) -0.0044(7)
    C2 0.0486(12) 0.0468(12) 0.0550(13) -0.0027(9) -0.0036(10) -0.0172(10)
    C3 0.0704(15) 0.0440(12) 0.0437(12) 0.0053(10) -0.0009(10) -0.0134(9)
    C4 0.0694(15) 0.0422(11) 0.0358(11) 0.0127(10) 0.0137(10) 0.0002(9)
    C5 0.0446(11) 0.0417(10) 0.0394(10) 0.0054(8) 0.0142(8) 0.0062(9)
    C6 0.0343(9) 0.0271(8) 0.0318(9) 0.0015(6) 0.0058(7) 0.0033(7)
    C7 0.0276(8) 0.0294(8) 0.0316(9) -0.0042(6) 0.0037(6) -0.0028(7)
    C8 0.0391(10) 0.0416(10) 0.0436(11) -0.0146(8) 0.0133(8) -0.0064(8)
    C9 0.0557(13) 0.0615(14) 0.0503(12) -0.0258(11) 0.0254(10) -0.0175(11)
    C10 0.0538(12) 0.0485(12) 0.0398(11) -0.0158(9) 0.0125(9) -0.0150(9)
    C11 0.0323(9) 0.0307(9) 0.0381(10) -0.0039(7) 0.0002(7) -0.0020(7)
    C12 0.0249(8) 0.0293(8) 0.0358(9) -0.0043(6) 0.0033(6) 0.0014(7)
    C13 0.0378(10) 0.0320(9) 0.0454(11) -0.0069(7) -0.0053(8) -0.0043(8)
    C14 0.0487(15) 0.0391(15) 0.0529(18) -0.0178(11) -0.0057(12) 0.0055(12)
    C15 0.0412(13) 0.0354(12) 0.0696(19) -0.0012(10) -0.0023(12) -0.0172(12)
    C16 0.0363(11) 0.0396(12) 0.0472(14) 0.0009(9) -0.0062(9) -0.0127(10)
    C17 0.052(2) 0.0496(17) 0.0491(19) 0.0103(15) -0.0082(18) -0.0078(13)
    C18 0.0370(19) 0.059(2) 0.0358(18) -0.0071(15) 0.0102(14) 0.0003(15)
    C19 0.089(7) 0.079(4) 0.054(3) -0.005(4) 0.023(3) 0.021(3)
    C20 0.068(3) 0.110(4) 0.044(2) -0.024(3) 0.029(2) -0.023(3)
    C21 0.031(2) 0.086(3) 0.057(2) -0.0003(19) 0.0150(16) -0.009(2)
    C22 0.041(3) 0.123(7) 0.067(4) 0.032(4) 0.007(2) 0.011(4)
    C14A 0.061(10) 0.029(7) 0.060(10) -0.009(6) -0.018(8) 0.009(7)
    C15A 0.093(17) 0.076(15) 0.046(12) -0.060(13) 0.000(10) -0.024(10)
    C16A 0.046(9) 0.050(9) 0.064(11) 0.008(7) -0.014(7) -0.016(8)
    C17A 0.054(11) 0.062(10) 0.055(10) 0.019(8) -0.010(8) 0.004(7)
    C18A 0.027(4) 0.060(4) 0.041(4) 0.003(3) 0.011(3) -0.004(3)
    C19A 0.048(6) 0.094(12) 0.097(10) 0.004(7) 0.024(6) 0.021(9)
    C20A 0.064(6) 0.108(8) 0.058(6) -0.001(5) 0.033(5) -0.025(6)
    C21A 0.040(4) 0.075(5) 0.044(4) 0.008(3) 0.011(3) 0.014(3)
    C22A 0.036(6) 0.131(12) 0.146(15) 0.010(6) -0.017(7) 0.102(11)
    O2 0.0287(7) 0.0296(7) 0.0825(11) -0.0064(5) 0.0036(6) -0.0067(7)
    Si 0.0301(3) 0.0374(3) 0.0683(4) -0.0064(2) 0.0056(2) -0.0033(3)
    C31 0.0734(19) 0.103(2) 0.0703(18) -0.0146(17) 0.0130(15) -0.0026(17)
    C32 0.0414(12) 0.0404(12) 0.117(2) -0.0124(9) -0.0017(13) 0.0114(13)
    C33 0.0401(12) 0.0518(13) 0.0841(17) 0.0052(9) 0.0028(11) -0.0113(12)
_geom_special_details
;
All e.s.d.'s (except the e.s.d. in the dihedral angle between two l.s. planes)
are estimated using the full covariance matrix. The cell e.s.d.'s are taken
into account individually in the estimation of e.s.d.'s in distances, angles
and torsion angles; correlations between e.s.d.'s in cell parameters are only
used when they are defined by crystal symmetry. An approximate (isotropic)
treatment of cell e.s.d.'s is used for estimating e.s.d.'s involving l.s.
planes.
;
loop_
    _geom_bond_atom_site_label_1
    _geom_bond_atom_site_label_2
    _geom_bond_site_symmetry_2
    _geom_bond_distance
    _geom_bond_publ_flag
    Zn O1 . 1.8822(16) ?
    Zn O2 . 1.9453(13) ?
    Zn O2 3_565 1.9609(15) ?
    Zn N1 . 2.0077(14) ?
    Zn Zn 3_565 2.8402(4) ?
    N1 N2 . 1.3507(19) ?
    N1 C1 . 1.352(2) ?
    N2 N3 . 1.3245(18) ?
    N2 C7 . 1.440(2) ?
    N3 C6 . 1.353(2) ?
    O1 C8 . 1.326(2) ?
    C1 C6 . 1.400(2) ?
    C1 C2 . 1.406(3) ?
    C2 C3 . 1.365(3) ?
    C2 H2 . 0.9300 ?
    C3 C4 . 1.408(3) ?
    C3 H3 . 0.9300 ?
    C4 C5 . 1.366(3) ?
    C4 H4 . 0.9300 ?
    C5 C6 . 1.414(2) ?
    C5 H5 . 0.9300 ?
    C7 C12 . 1.398(2) ?
    C7 C8 . 1.411(2) ?
    C8 C9 . 1.429(3) ?
    C9 C10 . 1.383(3) ?
    C9 C18 . 1.548(3) ?
    C9 C18A . 1.682(7) ?
    C10 C11 . 1.392(3) ?
    C10 H10 . 0.9300 ?
    C11 C12 . 1.375(2) ?
    C11 C13 . 1.539(2) ?
    C12 H12 . 0.9300 ?
    C13 C15A . 1.255(18) ?
    C13 C15 . 1.512(3) ?
    C13 C14 . 1.554(4) ?
    C13 C16 . 1.560(3) ?
    C13 C16A . 1.636(15) ?
    C13 C14A . 1.768(15) ?
    C14 H14A . 0.9600 ?
    C14 H14B . 0.9600 ?
    C14 H14C . 0.9600 ?
    C15 H15A . 0.9600 ?
    C15 H15B . 0.9600 ?
    C15 H15C . 0.9600 ?
    C16 C17 . 1.498(5) ?
    C16 H16A . 0.9700 ?
    C16 H16B . 0.9700 ?
    C17 H17A . 0.9600 ?
    C17 H17B . 0.9600 ?
    C17 H17C . 0.9600 ?
    C18 C19 . 1.512(9) ?
    C18 C21 . 1.527(5) ?
    C18 C20 . 1.542(5) ?
    C19 H19A . 0.9600 ?
    C19 H19B . 0.9600 ?
    C19 H19C . 0.9600 ?
    C20 H20A . 0.9600 ?
    C20 H20B . 0.9600 ?
    C20 H20C . 0.9600 ?
    C21 C22 . 1.497(9) ?
    C21 H21A . 0.9700 ?
    C21 H21B . 0.9700 ?
    C22 H22A . 0.9600 ?
    C22 H22B . 0.9600 ?
    C22 H22C . 0.9600 ?
    C14A H14D . 0.9600 ?
    C14A H14E . 0.9600 ?
    C14A H14F . 0.9600 ?
    C15A H15D . 0.9600 ?
    C15A H15E . 0.9600 ?
    C15A H15F . 0.9600 ?
    C16A C17A . 1.510(18) ?
    C16A H16C . 0.9700 ?
    C16A H16D . 0.9700 ?
    C17A H17D . 0.9600 ?
    C17A H17E . 0.9600 ?
    C17A H17F . 0.9600 ?
    C18A C21A . 1.506(9) ?
    C18A C19A . 1.526(16) ?
    C18A C20A . 1.556(10) ?
    C19A H19D . 0.9600 ?
    C19A H19E . 0.9600 ?
    C19A H19F . 0.9600 ?
    C20A H20D . 0.9600 ?
    C20A H20E . 0.9600 ?
    C20A H20F . 0.9600 ?
    C21A C22A . 1.490(13) ?
    C21A H21C . 0.9700 ?
    C21A H21D . 0.9700 ?
    C22A H22D . 0.9600 ?
    C22A H22E . 0.9600 ?
    C22A H22F . 0.9600 ?
    O2 Si . 1.6354(15) ?
    O2 Zn 3_565 1.9609(15) ?
    Si C33 . 1.849(2) ?
    Si C31 . 1.861(3) ?
    Si C32 . 1.870(2) ?
    C31 H31A . 0.9600 ?
    C31 H31B . 0.9600 ?
    C31 H31C . 0.9600 ?
    C32 H32A . 0.9600 ?
    C32 H32B . 0.9600 ?
    C32 H32C . 0.9600 ?
    C33 H33A . 0.9600 ?
    C33 H33B . 0.9600 ?
    C33 H33C . 0.9600 ?
loop_
    _geom_angle_atom_site_label_1
    _geom_angle_atom_site_label_2
    _geom_angle_atom_site_label_3
    _geom_angle_site_symmetry_1
    _geom_angle_site_symmetry_3
    _geom_angle
    _geom_angle_publ_flag
    O1 Zn O2 . . 122.40(7) ?
    O1 Zn O2 . 3_565 126.59(7) ?
    O2 Zn O2 . 3_565 86.71(6) ?
    O1 Zn N1 . . 92.49(6) ?
    O2 Zn N1 . . 116.72(6) ?
    O2 Zn N1 3_565 . 114.39(6) ?
    O1 Zn Zn . 3_565 141.13(4) ?
    O2 Zn Zn . 3_565 43.57(4) ?
    O2 Zn Zn 3_565 3_565 43.14(4) ?
    N1 Zn Zn . 3_565 126.37(5) ?
    N2 N1 C1 . . 104.54(14) ?
    N2 N1 Zn . . 122.55(11) ?
    C1 N1 Zn . . 131.73(12) ?
    N3 N2 N1 . . 114.63(13) ?
    N3 N2 C7 . . 121.05(13) ?
    N1 N2 C7 . . 124.25(13) ?
    N2 N3 C6 . . 104.11(13) ?
    C8 O1 Zn . . 125.31(13) ?
    N1 C1 C6 . . 107.47(15) ?
    N1 C1 C2 . . 130.33(18) ?
    C6 C1 C2 . . 122.20(18) ?
    C3 C2 C1 . . 116.2(2) ?
    C3 C2 H2 . . 121.9 ?
    C1 C2 H2 . . 121.9 ?
    C2 C3 C4 . . 122.0(2) ?
    C2 C3 H3 . . 119.0 ?
    C4 C3 H3 . . 119.0 ?
    C5 C4 C3 . . 122.71(19) ?
    C5 C4 H4 . . 118.6 ?
    C3 C4 H4 . . 118.6 ?
    C4 C5 C6 . . 116.30(19) ?
    C4 C5 H5 . . 121.8 ?
    C6 C5 H5 . . 121.8 ?
    N3 C6 C1 . . 109.24(15) ?
    N3 C6 C5 . . 130.11(17) ?
    C1 C6 C5 . . 120.61(17) ?
    C12 C7 C8 . . 122.51(16) ?
    C12 C7 N2 . . 115.43(14) ?
    C8 C7 N2 . . 122.01(15) ?
    O1 C8 C7 . . 124.11(17) ?
    O1 C8 C9 . . 119.63(16) ?
    C7 C8 C9 . . 116.22(16) ?
    C10 C9 C8 . . 119.11(17) ?
    C10 C9 C18 . . 119.8(2) ?
    C8 C9 C18 . . 120.4(2) ?
    C10 C9 C18A . . 121.0(3) ?
    C8 C9 C18A . . 114.7(3) ?
    C9 C10 C11 . . 124.20(18) ?
    C9 C10 H10 . . 117.9 ?
    C11 C10 H10 . . 117.9 ?
    C12 C11 C10 . . 117.02(16) ?
    C12 C11 C13 . . 120.84(16) ?
    C10 C11 C13 . . 122.04(16) ?
    C11 C12 C7 . . 120.92(15) ?
    C11 C12 H12 . . 119.5 ?
    C7 C12 H12 . . 119.5 ?
    C15A C13 C15 . . 124.0(9) ?
    C15A C13 C11 . . 118.6(7) ?
    C15 C13 C11 . . 112.85(17) ?
    C15 C13 C14 . . 108.3(2) ?
    C11 C13 C14 . . 109.68(17) ?
    C15 C13 C16 . . 111.04(18) ?
    C11 C13 C16 . . 108.42(16) ?
    C14 C13 C16 . . 106.35(19) ?
    C15A C13 C16A . . 120.5(11) ?
    C11 C13 C16A . . 107.6(6) ?
    C14 C13 C16A . . 142.6(6) ?
    C15A C13 C14A . . 108.2(13) ?
    C11 C13 C14A . . 102.1(5) ?
    C16 C13 C14A . . 144.5(5) ?
    C13 C14 H14A . . 109.5 ?
    C13 C14 H14B . . 109.5 ?
    C13 C14 H14C . . 109.5 ?
    C13 C15 H15A . . 109.5 ?
    C13 C15 H15B . . 109.5 ?
    C13 C15 H15C . . 109.5 ?
    C17 C16 C13 . . 116.6(2) ?
    C17 C16 H16A . . 108.1 ?
    C13 C16 H16A . . 108.1 ?
    C17 C16 H16B . . 108.1 ?
    C13 C16 H16B . . 108.1 ?
    H16A C16 H16B . . 107.3 ?
    C19 C18 C21 . . 107.7(5) ?
    C19 C18 C20 . . 107.6(4) ?
    C21 C18 C20 . . 108.4(3) ?
    C19 C18 C9 . . 114.5(4) ?
    C21 C18 C9 . . 106.9(3) ?
    C20 C18 C9 . . 111.6(3) ?
    C22 C21 C18 . . 114.6(5) ?
    C22 C21 H21A . . 108.6 ?
    C18 C21 H21A . . 108.6 ?
    C22 C21 H21B . . 108.6 ?
    C18 C21 H21B . . 108.6 ?
    H21A C21 H21B . . 107.6 ?
    C13 C14A H14D . . 109.5 ?
    C13 C14A H14E . . 109.5 ?
    H14D C14A H14E . . 109.5 ?
    C13 C14A H14F . . 109.5 ?
    H14D C14A H14F . . 109.5 ?
    H14E C14A H14F . . 109.5 ?
    C13 C15A H15D . . 109.5 ?
    C13 C15A H15E . . 109.5 ?
    H15D C15A H15E . . 109.5 ?
    C13 C15A H15F . . 109.5 ?
    H15D C15A H15F . . 109.5 ?
    H15E C15A H15F . . 109.5 ?
    C17A C16A C13 . . 109.3(17) ?
    C17A C16A H16C . . 109.8 ?
    C13 C16A H16C . . 109.8 ?
    C17A C16A H16D . . 109.8 ?
    C13 C16A H16D . . 109.8 ?
    H16C C16A H16D . . 108.3 ?
    C16A C17A H17D . . 109.5 ?
    C16A C17A H17E . . 109.5 ?
    H17D C17A H17E . . 109.5 ?
    C16A C17A H17F . . 109.5 ?
    H17D C17A H17F . . 109.5 ?
    H17E C17A H17F . . 109.5 ?
    C21A C18A C19A . . 104.4(8) ?
    C21A C18A C20A . . 110.4(7) ?
    C19A C18A C20A . . 107.7(10) ?
    C21A C18A C9 . . 103.7(5) ?
    C19A C18A C9 . . 122.2(9) ?
    C20A C18A C9 . . 108.0(6) ?
    C18A C19A H19D . . 109.5 ?
    C18A C19A H19E . . 109.5 ?
    H19D C19A H19E . . 109.5 ?
    C18A C19A H19F . . 109.5 ?
    H19D C19A H19F . . 109.5 ?
    H19E C19A H19F . . 109.5 ?
    C18A C20A H20D . . 109.5 ?
    C18A C20A H20E . . 109.5 ?
    H20D C20A H20E . . 109.5 ?
    C18A C20A H20F . . 109.5 ?
    H20D C20A H20F . . 109.5 ?
    H20E C20A H20F . . 109.5 ?
    C22A C21A C18A . . 113.1(11) ?
    C22A C21A H21C . . 109.0 ?
    C18A C21A H21C . . 109.0 ?
    C22A C21A H21D . . 109.0 ?
    C18A C21A H21D . . 109.0 ?
    H21C C21A H21D . . 107.8 ?
    C21A C22A H22D . . 109.5 ?
    C21A C22A H22E . . 109.5 ?
    H22D C22A H22E . . 109.5 ?
    C21A C22A H22F . . 109.5 ?
    H22D C22A H22F . . 109.5 ?
    H22E C22A H22F . . 109.5 ?
    Si O2 Zn . . 135.70(9) ?
    Si O2 Zn . 3_565 129.97(8) ?
    Zn O2 Zn . 3_565 93.29(6) ?
    O2 Si C33 . . 110.09(10) ?
    O2 Si C31 . . 109.18(13) ?
    C33 Si C31 . . 109.09(14) ?
    O2 Si C32 . . 107.56(10) ?
    C33 Si C32 . . 110.43(12) ?
    C31 Si C32 . . 110.46(14) ?
    Si C31 H31A . . 109.5 ?
    Si C31 H31B . . 109.5 ?
    H31A C31 H31B . . 109.5 ?
    Si C31 H31C . . 109.5 ?
    H31A C31 H31C . . 109.5 ?
    H31B C31 H31C . . 109.5 ?
    Si C32 H32A . . 109.5 ?
    Si C32 H32B . . 109.5 ?
    H32A C32 H32B . . 109.5 ?
    Si C32 H32C . . 109.5 ?
    H32A C32 H32C . . 109.5 ?
    H32B C32 H32C . . 109.5 ?
    Si C33 H33A . . 109.5 ?
    Si C33 H33B . . 109.5 ?
    H33A C33 H33B . . 109.5 ?
    Si C33 H33C . . 109.5 ?
    H33A C33 H33C . . 109.5 ?
    H33B C33 H33C . . 109.5 ?
data_global
_journal_date_recd_electronic     2011-12-08
_journal_date_accepted     2011-12-15
_journal_name_full     'Acta Crystallographica, Section E'
_journal_year     2012
_journal_volume     68
_journal_issue      1
_journal_page_first     m87
_journal_page_last     m87
_journal_paper_category     QM
_journal_paper_doi     10.1107/S1600536811054134
_journal_coeditor_code     RZ2685
_publ_contact_author_name     'Junseong Lee'
_publ_contact_author_address
;
Department of Chemistry, Chonnam National University, Gwangju 500-757, Korea
;
_publ_contact_author_email     'leespy@jnu.ac.kr'
_publ_contact_author_fax     '+82-62-530-3389'
_publ_contact_author_phone     '+82-62-530-3371'
_publ_section_title
;\
Bis(\m-trimethylsilanolato-\k^2^<i>O</i>:<i>O</i>)bis{[2-(2<i>H</i>-\
benzotriazol-2-yl)-4,6-di-<i>tert</i>-pentylphenolato-\k^2^<i>N</i>,\
<i>O</i>]zinc}
;
loop_
    _publ_author_name
    _publ_author_footnote
    _publ_author_address
    'Lee, Hwi Hyun' .
;
Department of Chemistry, Chonnam National University, Gwangju 500-757,
Republic of Korea
;
    'Go, Min Jeong' .
;
Department of Chemistry, Chonnam National University, Gwangju 500-757,
Republic of Korea
;
    'Park, Ka Hyun' .
;
Department of Chemistry, Chonnam National University, Gwangju 500-757,
Republic of Korea
;
    'Kim, Youngjo' .
;
Department of Chemistry, Chungbuk National University, Cheongju,
Chungbuk 361-763, Republic of Korea
;
    'Lee, Junseong' .
;
Department of Chemistry, Chonnam National University, Gwangju 500-757,
Republic of Korea
;
