# Supplementary material for: Bis(μ-trimethyl­silanolato-κ2 O:O)bis­{[2-(2H-benzotriazol-2-yl)-4,6-di-tert-pentyl­phenolato-κ2 N,O]zinc}
Source: Acta Crystallogr Sect E Struct Rep Online. 2011 Dec 23;68(Pt 1):m87. doi: 10.1107/S1600536811054134 (PMC3254346; doi:10.1107/S1600536811054134)
Supplement: Supplementary file 2 [file e-68-00m87-Isup2.hkl]

# 
# h,k,l, Fc-squared, Fo-squared, sigma(Fo-squared) and status flag 
# 
data_I
_shelx_title ' ljs071 in P2(1)/c' 
_shelx_refln_list_code          4 
_shelx_F_calc_maximum      218.36 
_exptl_crystal_F_000      1072.00 
_reflns_d_resolution_high  0.7030 
 
loop_ 
 _symmetry_equiv_pos_as_xyz 
 'x, y, z' 
 '-x, y+1/2, -z+1/2' 
 '-x, -y, -z' 
 'x, -y-1/2, z-1/2' 
 
_cell_length_a    10.7640 
_cell_length_b    10.7280 
_cell_length_c    23.2314 
_cell_angle_alpha  90.000 
_cell_angle_beta   90.597 
_cell_angle_gamma  90.000 
 
_shelx_F_squared_multiplier     1.000 
 
loop_ 
 _refln_index_h 
 _refln_index_k 
 _refln_index_l 
 _refln_F_squared_calc 
 _refln_F_squared_meas 
 _refln_F_squared_sigma 
 _refln_observed_status 
   1   0   0      636.54      657.05     30.65 o 
   2   0   0    17374.46    18722.91    780.04 o 
   3   0   0     2210.58     2371.75    105.24 o 
   4   0   0     5354.62     5378.25    231.59 o 
   5   0   0    12847.21    13437.44    439.40 o 
   6   0   0     2284.20     2156.04    143.28 o 
   7   0   0     1404.61     1364.21     30.57 o 
   8   0   0      152.14      159.65     10.31 o 
   9   0   0     2104.79     2054.66     50.52 o 
  10   0   0       77.65       75.20     12.50 o 
  11   0   0     1120.35     1183.43     47.92 o 
  12   0   0      151.14      128.03     27.19 o 
  13   0   0      100.12      147.36     30.15 o 
  14   0   0       81.13       56.95     27.34 o 
  15   0   0       91.00       71.03     32.38 o 
   1   1   0    15577.92    16820.48    495.56 o 
   2   1   0       41.62       29.19      4.58 o 
   3   1   0       44.87       42.09      7.30 o 
   4   1   0     1723.95     1899.42     44.30 o 
   5   1   0      624.19      665.29     20.22 o 
   6   1   0     3213.69     3213.00     53.88 o 
   7   1   0      160.02      152.29      8.64 o 
   8   1   0      114.04      129.92      7.14 o 
   9   1   0      188.15      190.90      8.78 o 
  10   1   0      475.12      442.34     13.44 o 
  11   1   0       62.91       59.54     10.54 o 
  12   1   0      305.66      369.47     22.37 o 
  13   1   0      163.53      179.55     25.53 o 
  14   1   0        7.02        3.44     17.85 o 
  15   1   0        3.99       10.58     27.43 o 
   0   2   0     1612.27     1513.85     76.08 o 
   1   2   0    12842.55    14452.98    602.13 o 
   2   2   0     1954.07     2204.04     48.19 o 
   3   2   0     1227.69     1082.48     26.65 o 
   4   2   0      516.34      457.17     11.73 o 
   5   2   0     4179.83     4691.26     82.76 o 
   6   2   0       22.53       18.55      4.64 o 
   7   2   0      772.31      701.86     18.63 o 
   8   2   0      997.86      905.43     18.56 o 
   9   2   0      601.15      504.54     13.86 o 
  10   2   0     1112.43     1083.55     25.90 o 
  11   2   0      198.08      193.11     14.34 o 
  12   2   0      226.70      237.02     16.22 o 
  13   2   0      543.40      552.32     23.70 o 
  14   2   0      598.83      549.78     47.11 o 
  15   2   0      192.63      216.22     44.27 o 
   1   3   0     7222.62     7527.65    146.41 o 
   2   3   0    21458.52    22033.88    538.99 o 
   3   3   0    13014.48    13508.39    229.86 o 
   4   3   0     1411.53     1490.75     26.38 o 
   5   3   0      121.35      151.64      6.56 o 
   6   3   0     5591.23     5719.15     90.54 o 
   7   3   0     3210.25     3038.98     51.14 o 
   8   3   0     1285.46     1269.78     23.83 o 
   9   3   0     3966.98     3818.96     59.58 o 
  10   3   0       11.75       27.05      7.08 o 
  11   3   0        4.73        0.27      7.07 o 
  12   3   0      469.10      451.12     17.73 o 
  13   3   0      153.59      126.87     18.06 o 
  14   3   0       44.37       62.45     17.40 o 
   0   4   0     3051.77     3143.72    130.78 o 
   1   4   0      765.63      704.00     16.02 o 
   2   4   0       64.22      120.82      8.88 o 
   3   4   0       51.63       77.44      7.56 o 
   4   4   0       41.95       65.65      3.31 o 
   5   4   0     2622.51     2668.16     38.86 o 
   6   4   0      619.51      608.75     17.64 o 
   7   4   0      563.95      569.26     14.27 o 
   8   4   0       89.48      100.73      8.02 o 
   9   4   0      154.37      135.95     11.07 o 
  10   4   0      206.11      220.09     12.14 o 
  11   4   0        1.53        0.06      8.73 o 
  12   4   0       61.89       76.14     13.69 o 
  13   4   0       46.34       41.74     19.24 o 
  14   4   0        5.16       15.61     19.80 o 
   1   5   0      193.73      193.62      6.32 o 
   2   5   0     1846.11     1758.05     30.40 o 
   3   5   0       91.42       75.96      5.61 o 
   4   5   0      293.36      335.01      9.37 o 
   5   5   0      401.50      378.99      9.95 o 
   6   5   0     1081.14      996.89     18.79 o 
   7   5   0     2302.70     2234.79     40.29 o 
   8   5   0      267.02      249.12     11.67 o 
   9   5   0      133.38      129.45     10.39 o 
  10   5   0     2106.89     2023.18     45.38 o 
  11   5   0     1034.87     1044.22     33.33 o 
  12   5   0      816.66      802.67     30.54 o 
  13   5   0      449.21      456.70     27.17 o 
  14   5   0        9.05       25.03     20.93 o 
   0   6   0     6654.87     6664.49    147.75 o 
   1   6   0     3526.24     3460.46     63.32 o 
   2   6   0      182.43      178.70     11.29 o 
   3   6   0      324.14      350.14      8.42 o 
   4   6   0     1413.98     1342.49     28.37 o 
   5   6   0     1914.37     1887.34     31.47 o 
   6   6   0     1569.28     1542.49     27.40 o 
   7   6   0       64.26       76.81      7.01 o 
   8   6   0       20.57       19.49      6.97 o 
   9   6   0      277.40      258.21     12.80 o 
  10   6   0      143.50      153.83     21.41 o 
  11   6   0      267.73      242.34     19.59 o 
  12   6   0      215.59      239.81     21.47 o 
  13   6   0        3.46       -9.55     15.66 o 
  14   6   0       37.62       22.21     22.84 o 
   1   7   0      138.82      156.27      8.70 o 
   2   7   0     2246.89     2230.34     40.23 o 
   3   7   0     5724.16     5607.99    108.73 o 
   4   7   0     2108.44     2022.98     35.75 o 
   5   7   0      137.90      130.13      8.46 o 
   6   7   0        4.07        6.55      5.22 o 
   7   7   0      542.98      539.65     13.90 o 
   8   7   0      766.87      732.96     21.10 o 
   9   7   0      106.68      120.57      9.79 o 
  10   7   0        5.31       11.22      8.56 o 
  11   7   0       65.95       62.56     13.60 o 
  12   7   0       15.60        9.18     13.78 o 
  13   7   0        6.04      -10.81     14.03 o 
   0   8   0      704.83      734.32     29.57 o 
   1   8   0       12.94       10.54      7.53 o 
   2   8   0       20.24        4.96      6.06 o 
   3   8   0      305.28      320.66     14.04 o 
   4   8   0     1009.81      930.78     30.53 o 
   5   8   0      494.61      505.82     17.72 o 
   6   8   0      892.01      854.39     17.44 o 
   7   8   0       11.27       12.95      5.94 o 
   8   8   0      339.74      330.51     11.88 o 
   9   8   0     1812.00     1725.18     32.50 o 
  10   8   0      636.61      601.34     24.01 o 
  11   8   0      293.32      283.03     18.34 o 
  12   8   0       36.54       31.17     14.23 o 
  13   8   0      189.35      150.26     23.14 o 
   1   9   0      101.23       92.93      9.15 o 
   2   9   0       70.08       78.26      8.14 o 
   3   9   0      396.77      423.86     15.33 o 
   4   9   0       94.22      105.00     12.30 o 
   5   9   0     1722.33     1584.20     38.24 o 
   6   9   0       55.20       47.62     10.70 o 
   7   9   0      223.96      226.56     12.51 o 
   8   9   0       50.31       40.76      6.76 o 
   9   9   0      330.13      324.03     13.97 o 
  10   9   0      209.37      238.14     14.71 o 
  11   9   0       41.19       35.52     14.66 o 
  12   9   0       34.16       17.85     13.43 o 
   0  10   0     2101.28     1975.06     68.86 o 
   1  10   0      907.26      917.46     36.61 o 
   2  10   0      219.62      204.66     15.71 o 
   3  10   0        2.05        7.79     10.06 o 
   4  10   0     2456.50     2422.36     53.12 o 
   5  10   0     1316.93     1364.21     40.41 o 
   6  10   0      190.04      224.32     17.97 o 
   7  10   0      180.79      188.27     14.16 o 
   8  10   0       16.09       18.22      9.85 o 
   9  10   0      278.04      308.63     27.19 o 
  10  10   0      113.31      133.71     13.82 o 
  11  10   0       85.59       75.88     17.70 o 
   1  11   0       80.66       63.45     13.40 o 
   2  11   0       73.53       73.44     10.73 o 
   3  11   0      681.44      666.16     23.68 o 
   4  11   0       17.90       23.32      9.52 o 
   5  11   0       12.99       18.71      9.66 o 
   6  11   0      239.42      252.53     19.34 o 
   7  11   0       20.39       26.80     10.26 o 
   8  11   0      146.85      147.61     14.07 o 
   9  11   0        0.91       12.26     11.59 o 
  10  11   0       17.53       29.04     14.67 o 
   0  12   0       70.05       65.90     16.86 o 
   1  12   0      127.15      114.92     12.80 o 
   2  12   0      245.91      250.98     15.85 o 
   3  12   0        9.24       10.19     10.93 o 
   4  12   0        4.62        3.52     10.45 o 
   5  12   0        7.35      -14.08     14.08 o 
   6  12   0       57.27       64.80     10.76 o 
   7  12   0       65.27       70.18     11.62 o 
   8  12   0      192.02      221.24     15.26 o 
   9  12   0       15.69       15.22     12.28 o 
   1  13   0      102.25       75.40     13.83 o 
   2  13   0     1304.26     1314.28     38.88 o 
   3  13   0      169.99      171.50     15.77 o 
   4  13   0      327.51      333.47     19.14 o 
   5  13   0        2.32       -3.35     11.36 o 
   6  13   0       45.08       37.27     11.60 o 
   7  13   0      220.33      258.01     20.87 o 
   8  13   0      144.10      128.37     26.54 o 
   0  14   0       23.43       18.25     25.38 o 
   1  14   0        0.33       -3.85     12.66 o 
   2  14   0        0.18       12.14     13.50 o 
   3  14   0        8.60       14.69     13.37 o 
   4  14   0       27.09       38.80     13.55 o 
   5  14   0        0.44        1.73     13.22 o 
   6  14   0       19.78       -1.46     13.92 o 
   1  15   0        3.37       11.06     13.32 o 
   2  15   0       17.69       31.06     13.96 o 
 -15   1   1      156.29      136.59     23.60 o 
 -14   1   1      497.09      541.04     34.26 o 
 -13   1   1      184.35      182.59     22.83 o 
 -12   1   1        8.01        6.17      9.80 o 
 -11   1   1     1067.96     1021.39     25.50 o 
 -10   1   1      153.98      165.62     11.53 o 
  -9   1   1     1464.48     1387.62     24.62 o 
  -8   1   1      707.73      634.11     13.49 o 
  -7   1   1      135.35      152.11      7.47 o 
  -6   1   1      399.21      345.26     10.82 o 
  -5   1   1    13008.28    13918.95    293.81 o 
  -4   1   1     3822.21     3670.01     94.04 o 
  -3   1   1       68.27      100.88      7.81 o 
  -2   1   1      655.55      832.28     23.12 o 
  -1   1   1     6390.19     6725.73    162.37 o 
   1   1   1     4949.17     5610.53    196.69 o 
   2   1   1     2659.62     2839.91     70.27 o 
   3   1   1     4291.39     4606.43    113.58 o 
   4   1   1     2053.25     2026.09     53.39 o 
   5   1   1     9186.47     9813.38    168.06 o 
   6   1   1     1436.10     1376.51     25.91 o 
   7   1   1        7.93        2.04      4.35 o 
   8   1   1     1243.52     1172.12     19.62 o 
   9   1   1      488.09      469.22     14.90 o 
  10   1   1      705.24      727.58     17.31 o 
  11   1   1      371.53      414.78     18.97 o 
  12   1   1      126.60      118.42     15.95 o 
  13   1   1      258.35      262.90     23.51 o 
  14   1   1      764.39      865.85     59.86 o 
 -15   2   1        1.56       28.68     19.98 o 
 -14   2   1       89.07      131.86     17.63 o 
 -13   2   1      236.65      236.66     17.20 o 
 -12   2   1      537.66      544.03     17.91 o 
 -11   2   1      281.58      304.94     13.49 o 
 -10   2   1       77.51       89.79      8.27 o 
  -9   2   1      284.32      294.30     14.63 o 
  -8   2   1     2517.20     2535.21     39.36 o 
  -7   2   1      992.63      948.50     18.95 o 
  -6   2   1     2819.58     2887.07     49.00 o 
  -5   2   1      306.96      343.32     10.88 o 
  -4   2   1       96.02      147.89      9.16 o 
  -3   2   1     3913.76     3728.58     81.14 o 
  -2   2   1     3643.04     3683.71     79.21 o 
  -1   2   1     5522.06     5880.94    123.05 o 
   0   2   1     1185.04     1346.21     25.24 o 
   1   2   1    10258.69    10741.18    448.84 o 
   2   2   1     1340.79     1374.95     45.55 o 
   3   2   1     3379.49     3461.10     75.37 o 
   4   2   1        5.33        1.37      3.95 o 
   5   2   1     3517.30     3677.99     65.64 o 
   6   2   1     1915.05     1973.56     32.58 o 
   7   2   1     2297.95     2146.53     35.06 o 
   8   2   1     1994.80     1934.88     32.56 o 
   9   2   1        4.70       10.35      6.17 o 
  10   2   1       76.16       78.33      7.79 o 
  11   2   1      551.37      543.79     17.88 o 
  12   2   1      544.29      510.76     21.58 o 
  13   2   1      189.46      225.15     36.18 o 
  14   2   1       17.69       60.11     29.56 o 
  15   2   1        2.54       44.14     34.06 o 
 -14   3   1       30.24       24.85     17.64 o 
 -13   3   1       44.99       37.19     12.70 o 
 -12   3   1       13.36        5.39      9.54 o 
 -11   3   1       10.38        5.72      7.40 o 
 -10   3   1     1530.61     1526.10     28.71 o 
  -9   3   1      536.99      537.49     14.55 o 
  -8   3   1      148.26      149.41      8.42 o 
  -7   3   1        5.91       20.74      5.72 o 
  -6   3   1     2483.28     2298.40     39.35 o 
  -5   3   1      359.61      311.91      8.27 o 
  -4   3   1     1440.93     1506.75     26.78 o 
  -3   3   1       71.69       94.53      6.14 o 
  -2   3   1      228.35      307.47     14.31 o 
  -1   3   1      763.36      712.16     23.67 o 
   0   3   1     3528.87     3611.31     60.25 o 
   1   3   1     2697.54     2503.55     49.79 o 
   2   3   1       98.10       80.98     11.72 o 
   3   3   1      816.04      797.42     24.42 o 
   4   3   1       10.07       35.69      3.64 o 
   5   3   1     1581.83     1509.52     25.71 o 
   6   3   1      201.46      220.43      9.17 o 
   7   3   1       31.79       47.90      5.97 o 
   8   3   1      237.30      199.54      8.69 o 
   9   3   1      822.31      805.37     20.40 o 
  10   3   1      717.94      718.22     17.15 o 
  11   3   1       24.36       16.69      9.30 o 
  12   3   1        2.01        5.73     10.93 o 
  13   3   1      151.50      136.14     17.53 o 
  14   3   1       13.72        6.54     15.42 o 
 -14   4   1       73.99       56.86     21.22 o 
 -13   4   1      409.73      426.05     36.18 o 
 -12   4   1      643.98      635.61     39.23 o 
 -11   4   1      112.67      136.66     11.05 o 
 -10   4   1        1.82        6.87      7.10 o 
  -9   4   1     1209.95     1172.43     24.92 o 
  -8   4   1     1460.85     1353.39     26.84 o 
  -7   4   1     4030.29     3910.55     64.29 o 
  -6   4   1     1982.95     1956.52     32.24 o 
  -5   4   1        0.69        5.66      3.43 o 
  -4   4   1     3221.01     3189.09     46.51 o 
  -3   4   1     9241.43     9786.18    145.55 o 
  -2   4   1     9547.49     9988.70    171.07 o 
  -1   4   1      589.46      524.29     12.60 o 
   0   4   1     1123.78     1086.63     35.24 o 
   1   4   1     2262.06     2269.83     37.92 o 
   2   4   1    13313.41    12938.80    242.40 o 
   3   4   1     1843.75     1694.85     36.45 o 
   4   4   1     3147.33     3097.10     60.61 o 
   5   4   1      487.76      458.30     16.67 o 
   6   4   1     3471.57     3431.06     53.46 o 
   7   4   1     3727.71     3630.26     65.84 o 
   8   4   1      581.83      581.28     17.03 o 
   9   4   1      716.68      694.03     20.88 o 
  10   4   1      362.68      370.72     26.07 o 
  11   4   1      305.49      287.00     19.70 o 
  12   4   1      621.57      621.19     30.67 o 
  13   4   1      180.91      199.64     20.38 o 
  14   4   1       13.49       10.65     17.37 o 
 -14   5   1        0.52       -2.93     21.33 o 
 -13   5   1       16.43       36.87     21.25 o 
 -12   5   1       16.56       23.42     13.31 o 
 -11   5   1       92.08      108.89     11.36 o 
 -10   5   1       23.99       37.48      9.75 o 
  -9   5   1        0.69        0.64      7.68 o 
  -8   5   1       18.23       24.25     10.07 o 
  -7   5   1       18.38       13.95      6.62 o 
  -6   5   1       36.57       33.66      6.49 o 
  -5   5   1      176.93      156.65      5.08 o 
  -4   5   1       10.06        7.86      3.75 o 
  -3   5   1      800.15      955.71     21.71 o 
  -2   5   1      588.62      661.22     16.31 o 
  -1   5   1     1774.29     1989.17     38.15 o 
   0   5   1     1741.77     1889.73     33.02 o 
   1   5   1     1504.68     1565.97     29.75 o 
   2   5   1      417.93      418.38     10.23 o 
   3   5   1       90.28      110.23      4.93 o 
   4   5   1       36.52       56.25      5.92 o 
   5   5   1       69.76      111.51      6.26 o 
   6   5   1     1001.79      916.50     19.45 o 
   7   5   1       54.79       74.16      7.25 o 
   8   5   1      171.55      150.47      9.86 o 
   9   5   1        0.71       -5.01      7.23 o 
  10   5   1       57.19       64.00     10.35 o 
  11   5   1       81.37       93.00     14.23 o 
  12   5   1       42.81       69.06     16.48 o 
  13   5   1        2.20        1.35     17.01 o 
  14   5   1      114.23      134.76     25.09 o 
 -14   6   1        0.40       34.59     19.58 o 
 -13   6   1      230.56      237.12     39.14 o 
 -12   6   1      252.46      261.96     19.90 o 
 -11   6   1      207.99      212.73     15.79 o 
 -10   6   1      376.63      377.24     15.89 o 
  -9   6   1      372.51      352.59     13.35 o 
  -8   6   1     1123.93     1076.05     24.31 o 
  -7   6   1      889.94      894.09     18.92 o 
  -6   6   1        5.78        7.74      5.30 o 
  -5   6   1       74.35       76.05      5.63 o 
  -4   6   1     2927.90     2986.40     49.83 o 
  -3   6   1      618.82      528.77     18.55 o 
  -2   6   1     2242.71     2088.74     43.98 o 
  -1   6   1     1476.58     1502.63     44.83 o 
   0   6   1       97.88       96.78      5.91 o 
   1   6   1      353.65      356.31      8.72 o 
   2   6   1     2441.61     2280.45     39.30 o 
   3   6   1     3189.75     3224.81     45.01 o 
   4   6   1     1850.25     1931.18     33.88 o 
   5   6   1      384.07      434.35     11.05 o 
   6   6   1      364.24      365.71     10.99 o 
   7   6   1      887.86      850.72     19.64 o 
   8   6   1      593.08      530.59     15.61 o 
   9   6   1       81.47       71.31      9.24 o 
  10   6   1      840.35      829.64     24.85 o 
  11   6   1      267.73      256.46     19.85 o 
  12   6   1      213.51      227.88     20.93 o 
  13   6   1       22.69       11.59     16.64 o 
  14   6   1        8.64       19.49     22.35 o 
 -13   7   1       45.03       53.16     16.39 o 
 -12   7   1      116.30      121.31     16.15 o 
 -11   7   1      133.23      137.25     13.07 o 
 -10   7   1      487.95      496.96     16.83 o 
  -9   7   1      269.54      259.23     16.50 o 
  -8   7   1       11.89        3.51      7.72 o 
  -7   7   1      392.76      386.11     11.73 o 
  -6   7   1     1506.12     1509.94     26.91 o 
  -5   7   1     2331.67     2355.55     41.00 o 
  -4   7   1      534.50      536.61     17.57 o 
  -3   7   1       22.75       28.00      6.69 o 
  -2   7   1      397.78      398.30     12.13 o 
  -1   7   1     1244.25     1162.16     26.61 o 
   0   7   1     4282.90     4210.42     78.98 o 
   1   7   1     1829.88     1749.35     36.57 o 
   2   7   1       70.32       70.16      6.46 o 
   3   7   1       56.14       51.64      4.70 o 
   4   7   1     1360.00     1380.79     33.08 o 
   5   7   1     2398.71     2442.53     39.53 o 
   6   7   1      878.32      822.48     17.18 o 
   7   7   1       37.26       46.44      6.61 o 
   8   7   1      158.15      154.38      9.21 o 
   9   7   1      687.89      673.27     18.95 o 
  10   7   1      355.30      338.30     17.73 o 
  11   7   1      196.69      193.76     16.63 o 
  12   7   1        0.74       -2.36     13.61 o 
  13   7   1       62.37       47.99     17.24 o 
 -13   8   1        0.41      -21.43     21.85 o 
 -12   8   1        2.25       -0.70     13.79 o 
 -11   8   1      145.14      166.16     13.29 o 
 -10   8   1      120.94      155.75     12.17 o 
  -9   8   1       28.97       39.68      7.94 o 
  -8   8   1       62.81       71.33      7.69 o 
  -7   8   1       39.07       47.15      6.13 o 
  -6   8   1       84.19      107.76      7.72 o 
  -5   8   1      212.20      225.98     12.55 o 
  -4   8   1      145.39      167.24     10.98 o 
  -3   8   1      492.80      488.49     26.91 o 
  -2   8   1       40.85       40.79      6.69 o 
  -1   8   1       12.93        4.24      6.93 o 
   0   8   1      219.14      242.68     11.12 o 
   1   8   1      149.05      129.85      7.99 o 
   2   8   1      235.85      238.92     13.98 o 
   3   8   1      591.25      597.49     18.82 o 
   4   8   1       48.57       60.21      8.29 o 
   5   8   1      551.49      512.70     12.81 o 
   6   8   1       38.41       33.89      6.45 o 
   7   8   1       46.10       33.46      6.38 o 
   8   8   1        8.89       10.00      6.68 o 
   9   8   1       57.65       71.56      8.72 o 
  10   8   1      214.28      234.34     15.30 o 
  11   8   1      109.74      112.79     18.95 o 
  12   8   1        0.83       -2.75     13.79 o 
  13   8   1       13.07       13.15     34.36 o 
 -12   9   1        2.36        4.89     12.75 o 
 -11   9   1      311.52      308.85     19.59 o 
 -10   9   1      682.20      735.00     29.16 o 
  -9   9   1      739.17      772.97     18.34 o 
  -8   9   1      369.44      416.53     16.19 o 
  -7   9   1      138.23      159.66     11.46 o 
  -6   9   1      138.27      144.54     10.81 o 
  -5   9   1     1825.57     1770.04     41.74 o 
  -4   9   1      827.13      807.18     23.08 o 
  -3   9   1       83.03       68.50      8.72 o 
  -2   9   1      251.03      250.82     12.52 o 
  -1   9   1       50.42       51.35      8.40 o 
   0   9   1     1323.95     1288.14     33.55 o 
   1   9   1       23.34       23.35      7.56 o 
   2   9   1       65.86       60.17     12.00 o 
   3   9   1      594.54      567.67     17.74 o 
   4   9   1     1430.95     1403.28     33.78 o 
   5   9   1     2181.13     2151.87     48.38 o 
   6   9   1       12.71        3.26      5.98 o 
   7   9   1        0.34        7.31      5.46 o 
   8   9   1      757.99      779.19     23.28 o 
   9   9   1      805.15      845.36     22.47 o 
  10   9   1      443.30      452.40     21.55 o 
  11   9   1      120.38      136.83     14.46 o 
  12   9   1       41.94       33.01     13.98 o 
 -11  10   1       49.29       77.86     18.19 o 
 -10  10   1      108.04       65.06     13.61 o 
  -9  10   1       23.99       34.74     11.41 o 
  -8  10   1      213.78      227.15     14.38 o 
  -7  10   1       10.99       18.11      9.54 o 
  -6  10   1        0.69       13.52      8.97 o 
  -5  10   1      171.35      180.55     19.94 o 
  -4  10   1      647.45      615.93     33.29 o 
  -3  10   1       59.97       54.07      9.26 o 
  -2  10   1      327.93      343.83     15.86 o 
  -1  10   1       19.82       15.84      8.68 o 
   0  10   1        1.44       13.55      8.35 o 
   1  10   1      465.20      477.85     23.97 o 
   2  10   1      350.11      378.56     16.41 o 
   3  10   1      660.60      689.15     22.45 o 
   4  10   1      190.52      190.55     12.78 o 
   5  10   1       76.98       90.35     11.59 o 
   6  10   1       20.57       31.44      9.22 o 
   7  10   1       95.33      107.47     11.17 o 
   8  10   1      185.08      174.64     15.29 o 
   9  10   1        0.74       10.06     10.56 o 
  10  10   1       71.35       97.37     15.14 o 
  11  10   1       84.75       77.48     17.38 o 
 -10  11   1      179.96      175.25     18.94 o 
  -9  11   1      156.50      125.87     14.90 o 
  -8  11   1       21.67       17.77     10.87 o 
  -7  11   1       52.11       53.10     11.27 o 
  -6  11   1       16.47       12.95      9.57 o 
  -5  11   1      295.73      328.68     16.53 o 
  -4  11   1      424.46      425.25     17.59 o 
  -3  11   1       12.38       17.69     13.32 o 
  -2  11   1       26.68       32.61      9.99 o 
  -1  11   1      243.07      253.64     14.76 o 
   0  11   1      963.45      957.45     29.00 o 
   1  11   1        9.85        0.42      9.04 o 
   2  11   1        8.65       13.18      9.28 o 
   3  11   1      515.79      502.80     20.05 o 
   4  11   1      180.85      171.50     12.37 o 
   5  11   1      332.19      351.40     16.75 o 
   6  11   1        8.81       11.59      9.02 o 
   7  11   1        3.90       -9.22      9.22 o 
   8  11   1       44.47       40.70     11.06 o 
   9  11   1      275.29      316.48     17.48 o 
  10  11   1       51.20       68.81     15.29 o 
  -9  12   1      111.77      123.10     15.00 o 
  -8  12   1      110.99      100.64     13.11 o 
  -7  12   1      260.63      255.52     15.40 o 
  -6  12   1       16.87       10.58     10.07 o 
  -5  12   1       66.79       52.58     12.71 o 
  -4  12   1      390.93      381.33     19.46 o 
  -3  12   1      322.21      333.16     22.87 o 
  -2  12   1      258.41      275.66     16.63 o 
  -1  12   1       96.39      100.25     12.75 o 
   0  12   1        3.14       -1.75     12.89 o 
   1  12   1      307.22      325.58     17.42 o 
   2  12   1      153.53      147.52     13.77 o 
   3  12   1      554.23      557.31     22.13 o 
   4  12   1       48.05       53.03     13.27 o 
   5  12   1       47.47       57.59     11.89 o 
   6  12   1      272.75      291.08     16.62 o 
   7  12   1      128.24      144.20     12.60 o 
   8  12   1      308.48      356.16     17.62 o 
   9  12   1       14.98       17.79     13.94 o 
  -8  13   1       48.41       58.03     26.15 o 
  -7  13   1       34.50       15.91     14.49 o 
  -6  13   1        7.91        2.52     10.99 o 
  -5  13   1        7.94        7.67     12.23 o 
  -4  13   1        0.15       10.81     12.17 o 
  -3  13   1        7.98       15.01     12.44 o 
  -2  13   1       23.72       50.39     13.21 o 
  -1  13   1        0.14       -7.88     11.49 o 
   0  13   1        0.06        0.02     11.31 o 
   1  13   1       33.61       20.56     13.78 o 
   2  13   1        1.77       22.29     12.35 o 
   3  13   1        8.26       18.93     12.17 o 
   4  13   1       38.51       25.33     12.14 o 
   5  13   1        3.12      -11.00     11.00 o 
   6  13   1        0.90       -9.04     10.24 o 
   7  13   1      130.36      159.61     13.55 o 
   8  13   1       14.47        8.06     20.91 o 
  -6  14   1        2.62       -3.18     17.85 o 
  -5  14   1       22.34       12.85     14.98 o 
  -4  14   1      102.73      102.66     15.41 o 
  -3  14   1      226.39      254.26     18.81 o 
  -2  14   1      307.67      294.01     19.50 o 
  -1  14   1        5.31       12.46     12.80 o 
   0  14   1        1.14       -4.90     12.66 o 
   1  14   1      101.54      123.21     15.22 o 
   2  14   1      439.27      413.74     31.79 o 
   3  14   1       72.26       76.32     14.01 o 
   4  14   1       17.00        4.68     17.10 o 
   5  14   1        4.67        0.86     12.24 o 
   6  14   1      155.92      161.93     19.80 o 
  -2  15   1        0.26       -2.40     13.73 o 
  -1  15   1      159.96      139.52     16.45 o 
   0  15   1        6.57       16.86     15.95 o 
   1  15   1       42.37       42.74     18.06 o 
   2  15   1       19.50       21.89     26.79 o 
 -15   0   2       16.34       14.24     28.87 o 
 -14   0   2      126.11      149.04     32.97 o 
 -13   0   2       17.91       22.59     25.41 o 
 -12   0   2        2.74       -3.38     15.04 o 
 -11   0   2      321.12      319.86     25.51 o 
 -10   0   2     1002.58      971.79     34.58 o 
  -9   0   2      486.15      475.25     17.57 o 
  -8   0   2      770.01      762.71     19.57 o 
  -7   0   2     4837.63     4856.00     85.79 o 
  -6   0   2    12256.16    11867.99    292.05 o 
  -5   0   2    10016.37     9499.19    233.93 o 
  -4   0   2     1815.08     1779.21     58.45 o 
  -3   0   2     3109.99     3440.71    149.48 o 
  -2   0   2    36605.09    39432.84   1637.19 o 
   1   0   2      523.10      567.99     18.19 o 
   2   0   2     7701.42     8555.37    254.03 o 
   3   0   2     2956.14     3043.38    133.22 o 
   4   0   2     1363.18     1171.19     57.93 o 
   5   0   2    11455.69    11515.23    488.14 o 
   6   0   2     5822.73     5467.73    130.45 o 
   7   0   2       45.17       16.64      7.55 o 
   8   0   2       74.26       70.20     13.39 o 
   9   0   2     3395.30     3222.24     71.70 o 
  10   0   2       15.27       26.75     10.54 o 
  11   0   2     1120.03     1254.49     67.43 o 
  12   0   2        0.87        3.81     21.55 o 
  13   0   2      782.11      850.38     57.98 o 
 -15   1   2       14.05      -18.88     18.88 o 
 -14   1   2        0.87       14.25     18.73 o 
 -13   1   2      192.94      217.30     17.12 o 
 -12   1   2      162.16      139.62     11.77 o 
 -11   1   2      228.86      241.01     12.34 o 
 -10   1   2       61.08       64.85      8.50 o 
  -9   1   2        3.54       10.74      6.22 o 
  -8   1   2     2178.90     2170.54     32.63 o 
  -7   1   2     1444.47     1385.00     22.47 o 
  -6   1   2     3980.79     3897.23     64.52 o 
  -5   1   2     2773.11     2827.36     57.51 o 
  -4   1   2       11.69        6.27      6.02 o 
  -3   1   2       22.01       52.10      8.08 o 
  -2   1   2     3141.77     3180.78     78.99 o 
  -1   1   2      568.15      608.41     26.89 o 
   0   1   2    10417.96    10096.15    198.61 o 
   1   1   2       13.77        9.39      5.04 o 
   2   1   2    31427.71    34128.79   1418.20 o 
   3   1   2     7057.22     7343.15    349.63 o 
   4   1   2       95.73      133.44     23.00 o 
   5   1   2      310.82      353.98     12.11 o 
   6   1   2      345.04      357.56     16.38 o 
   7   1   2        7.03        3.92      3.67 o 
   8   1   2        4.65        3.91      4.20 o 
   9   1   2     1228.68     1233.87     23.51 o 
  10   1   2        5.86        6.75      6.79 o 
  11   1   2       49.94       71.50     13.44 o 
  12   1   2      773.02      819.44     31.46 o 
  13   1   2        0.31      -21.50     21.50 o 
 -15   2   2      406.24      412.90     31.30 o 
 -14   2   2      509.57      490.52     56.08 o 
 -13   2   2      147.81      150.61     14.56 o 
 -12   2   2        0.87       -8.34      8.34 o 
 -11   2   2      667.16      675.29     19.04 o 
 -10   2   2     1152.61     1144.41     23.70 o 
  -9   2   2      570.94      580.15     19.25 o 
  -8   2   2     1843.31     1704.03     28.70 o 
  -7   2   2     1039.00      955.85     19.25 o 
  -6   2   2      948.40     1010.35     19.19 o 
  -5   2   2     3265.33     3232.57     58.63 o 
  -4   2   2     2531.68     2687.39     54.07 o 
  -3   2   2      750.25      689.33     18.35 o 
  -2   2   2     1079.47     1142.62     23.82 o 
  -1   2   2     2323.43     2441.41     52.51 o 
   0   2   2     1128.34     1150.29     27.43 o 
   1   2   2    30007.87    33178.36   1378.21 o 
   2   2   2     1333.54     1484.22     48.94 o 
   3   2   2      561.63      565.40     18.70 o 
   4   2   2      337.85      360.24     14.50 o 
   5   2   2      314.48      343.57     16.67 o 
   6   2   2      112.93      125.25      6.79 o 
   7   2   2     2301.34     2135.31     37.31 o 
   8   2   2      586.57      527.10     16.52 o 
   9   2   2     1530.85     1390.06     27.52 o 
  10   2   2      437.83      435.16     14.34 o 
  11   2   2      144.22      140.61     12.19 o 
  12   2   2      187.82      212.25     28.79 o 
  13   2   2      386.51      377.85     67.80 o 
  14   2   2      418.81      492.05     49.38 o 
 -14   3   2       33.25       42.45     13.92 o 
 -13   3   2      220.21      227.28     19.19 o 
 -12   3   2      233.55      212.80     12.56 o 
 -11   3   2        9.09       -4.17      7.71 o 
 -10   3   2     1025.13     1021.22     23.45 o 
  -9   3   2      420.21      441.90     14.07 o 
  -8   3   2     2554.37     2424.97     43.04 o 
  -7   3   2     2736.92     2709.47     46.48 o 
  -6   3   2     1098.46     1111.75     30.80 o 
  -5   3   2     2074.14     2136.48     30.70 o 
  -4   3   2    13446.48    13924.74    218.39 o 
  -3   3   2     7672.71     7396.23    118.39 o 
  -2   3   2     4544.49     4529.09     68.13 o 
  -1   3   2      855.17      856.96     18.05 o 
   0   3   2     3473.39     3614.47     62.17 o 
   1   3   2    24486.28    25834.82    559.52 o 
   2   3   2     3445.17     3368.55    104.85 o 
   3   3   2    11861.80    12335.09    299.43 o 
   4   3   2     1154.66     1495.28     26.12 o 
   5   3   2       43.65       37.08      4.13 o 
   6   3   2     3688.81     3845.61     63.21 o 
   7   3   2     4803.26     4435.46     78.78 o 
   8   3   2     2262.56     2198.38     42.09 o 
   9   3   2      670.06      624.00     16.80 o 
  10   3   2       35.14       30.31      8.59 o 
  11   3   2      528.00      538.21     24.28 o 
  12   3   2      583.48      611.35     22.77 o 
  13   3   2       63.45       69.39     15.74 o 
  14   3   2      122.35      161.64     19.26 o 
 -14   4   2       38.49       34.23     58.38 o 
 -13   4   2        5.00        4.07     15.71 o 
 -12   4   2      164.80      198.73     14.00 o 
 -11   4   2       20.69       16.07      7.92 o 
 -10   4   2      232.89      220.58     11.15 o 
  -9   4   2       35.51       53.19      7.77 o 
  -8   4   2      442.03      474.90     14.07 o 
  -7   4   2     1340.69     1247.21     31.75 o 
  -6   4   2      117.83      139.88      8.51 o 
  -5   4   2      138.70      134.15      5.56 o 
  -4   4   2       39.19       34.77      3.71 o 
  -3   4   2      207.29      216.45      6.85 o 
  -2   4   2      142.59      124.50      6.50 o 
  -1   4   2      224.75      171.07      4.30 o 
   0   4   2       68.34       45.48      2.37 o 
   1   4   2      114.98      101.58      7.56 o 
   2   4   2     2938.98     3271.30     54.78 o 
   3   4   2       53.55       20.67      4.75 o 
   4   4   2     6509.20     6580.72    112.94 o 
   5   4   2      814.64      868.13     17.68 o 
   6   4   2      511.79      530.45     12.08 o 
   7   4   2        7.51       16.32      6.45 o 
   8   4   2      140.31      170.38     10.02 o 
   9   4   2       34.73       24.31      9.14 o 
  10   4   2      164.06      156.49     13.90 o 
  11   4   2       22.10       31.57     12.25 o 
  12   4   2       45.05       67.02     12.89 o 
  13   4   2       50.52       32.82     15.63 o 
  14   4   2       12.27       14.43     16.55 o 
 -14   5   2       48.60       34.03     39.05 o 
 -13   5   2      686.25      705.26     34.76 o 
 -12   5   2     1028.65     1011.09     30.33 o 
 -11   5   2      367.95      436.90     17.63 o 
 -10   5   2      478.71      482.27     15.89 o 
  -9   5   2      488.94      475.94     17.89 o 
  -8   5   2     2546.07     2455.15     43.25 o 
  -7   5   2      911.29      851.84     19.47 o 
  -6   5   2     1299.34     1184.06     20.32 o 
  -5   5   2      449.75      418.00      8.25 o 
  -4   5   2      340.28      349.94      9.03 o 
  -3   5   2      137.89      113.41      5.36 o 
  -2   5   2     6077.26     6048.48    118.71 o 
  -1   5   2      738.56      811.67     18.92 o 
   0   5   2      123.50      122.64      4.46 o 
   1   5   2     2059.25     2081.51     33.05 o 
   2   5   2     1238.20     1107.57     18.99 o 
   3   5   2      511.69      539.04     11.53 o 
   4   5   2      140.63      165.55      5.76 o 
   5   5   2     1547.92     1391.65     25.87 o 
   6   5   2     1503.65     1491.71     28.15 o 
   7   5   2     1707.24     1622.88     30.93 o 
   8   5   2        4.13        2.85      6.68 o 
   9   5   2        6.24       10.77      7.91 o 
  10   5   2     1374.65     1311.23     52.21 o 
  11   5   2      960.06     1005.75     32.68 o 
  12   5   2      465.85      512.49     27.14 o 
  13   5   2       67.95       77.16     17.87 o 
  14   5   2       50.03       69.83     23.70 o 
 -14   6   2      109.91       72.66     20.84 o 
 -13   6   2       98.64      113.82     16.05 o 
 -12   6   2       18.08       -3.21     10.36 o 
 -11   6   2      337.67      332.64     16.65 o 
 -10   6   2       29.54       29.59      8.84 o 
  -9   6   2        2.26        1.91      7.33 o 
  -8   6   2      374.17      364.46     11.13 o 
  -7   6   2       79.96       78.21      7.06 o 
  -6   6   2     2891.15     2743.54     44.37 o 
  -5   6   2      852.19      856.56     16.72 o 
  -4   6   2        5.21       14.96      6.17 o 
  -3   6   2      481.99      472.99     18.96 o 
  -2   6   2     2375.78     2228.06     43.23 o 
  -1   6   2     6258.19     6668.03    119.13 o 
   0   6   2     2498.00     2434.63     71.71 o 
   1   6   2     1429.69     1417.13     25.84 o 
   2   6   2      312.30      368.51      8.44 o 
   3   6   2      470.27      473.75     10.52 o 
   4   6   2     1517.99     1459.33     26.72 o 
   5   6   2     3709.98     3649.99     56.61 o 
   6   6   2     1333.75     1266.30     25.11 o 
   7   6   2       61.06       40.54      6.89 o 
   8   6   2        6.06       -5.37      6.26 o 
   9   6   2      189.77      200.31     16.93 o 
  10   6   2      591.26      593.66     23.87 o 
  11   6   2       79.24       70.39     15.39 o 
  12   6   2      318.44      317.41     22.81 o 
  13   6   2      196.84      246.86     33.37 o 
  14   6   2       43.80       41.75     23.67 o 
 -13   7   2       43.96       49.41     16.45 o 
 -12   7   2      110.37      109.70     15.85 o 
 -11   7   2       15.81       14.16     10.69 o 
 -10   7   2        8.26        2.86      8.40 o 
  -9   7   2       28.32       25.77      8.03 o 
  -8   7   2      509.19      490.02     14.11 o 
  -7   7   2        6.07       16.64      5.92 o 
  -6   7   2      294.05      306.80     14.70 o 
  -5   7   2      539.33      513.09     14.70 o 
  -4   7   2     1272.03     1232.08     29.81 o 
  -3   7   2     5943.81     5836.67    118.72 o 
  -2   7   2      531.32      481.13     13.48 o 
  -1   7   2      180.66      172.74      8.99 o 
   0   7   2      375.56      373.36     13.40 o 
   1   7   2     1858.50     1802.43     37.49 o 
   2   7   2     3675.33     3746.76     63.65 o 
   3   7   2     3100.19     2997.59     42.25 o 
   4   7   2     1507.87     1471.19     25.81 o 
   5   7   2      474.99      511.32     13.39 o 
   6   7   2     1484.47     1436.97     25.88 o 
   7   7   2      441.68      469.22     13.11 o 
   8   7   2       93.82      109.59      8.68 o 
   9   7   2       56.74       59.76      8.26 o 
  10   7   2       82.71       96.03     12.02 o 
  11   7   2      148.73      113.60     16.75 o 
  12   7   2        2.72        9.26     13.90 o 
  13   7   2        0.07        2.71     18.40 o 
 -13   8   2       16.36       14.68     34.45 o 
 -12   8   2        6.22        4.98     13.16 o 
 -11   8   2      792.14      802.09     24.11 o 
 -10   8   2      690.22      672.02     26.26 o 
  -9   8   2     1143.74     1158.47     25.50 o 
  -8   8   2      164.04      197.66     14.64 o 
  -7   8   2       43.95       48.16      5.80 o 
  -6   8   2      514.55      516.89     16.74 o 
  -5   8   2      180.71      180.06     11.48 o 
  -4   8   2     1778.10     1667.10     38.41 o 
  -3   8   2      934.69      886.74     23.47 o 
  -2   8   2      117.33      129.03      8.69 o 
  -1   8   2       39.31       47.57      6.70 o 
   0   8   2     2040.62     2063.26     55.84 o 
   1   8   2      233.97      264.36      9.33 o 
   2   8   2      134.40      132.89      8.15 o 
   3   8   2      853.79      823.20     21.79 o 
   4   8   2      522.10      556.96     15.39 o 
   5   8   2     1501.09     1421.49     27.13 o 
   6   8   2        4.16        3.83      5.27 o 
   7   8   2      730.24      739.29     16.87 o 
   8   8   2      696.27      719.82     17.51 o 
   9   8   2     1006.94      998.23     22.31 o 
  10   8   2      474.90      475.34     20.06 o 
  11   8   2       14.94       16.57     18.22 o 
  12   8   2       68.97       76.52     15.44 o 
 -12   9   2        4.95      -12.08     12.08 o 
 -11   9   2       84.84       96.42     12.02 o 
 -10   9   2      306.72      296.10     13.81 o 
  -9   9   2       75.64       70.18      9.45 o 
  -8   9   2        7.66       14.79      9.45 o 
  -7   9   2       57.17       42.05      9.69 o 
  -6   9   2       73.79       54.76      9.03 o 
  -5   9   2      260.70      251.66     14.09 o 
  -4   9   2      257.95      309.99     15.17 o 
  -3   9   2       53.53       50.78      8.68 o 
  -2   9   2      138.69      141.42      9.58 o 
  -1   9   2        8.56        8.08      7.17 o 
   0   9   2       34.38       41.42     10.35 o 
   1   9   2      375.40      362.66     14.76 o 
   2   9   2      407.36      393.12     13.89 o 
   3   9   2      490.88      532.78     17.17 o 
   4   9   2       43.42       36.12      8.42 o 
   5   9   2      313.71      284.75     17.67 o 
   6   9   2      578.13      553.31     16.57 o 
   7   9   2      358.28      339.74     11.06 o 
   8   9   2      119.07      118.98      9.58 o 
   9   9   2      135.80      162.86     10.91 o 
  10   9   2       71.85       88.55     19.26 o 
  11   9   2       62.41       62.50     16.45 o 
  12   9   2      116.56      115.80     16.10 o 
 -11  10   2      131.81      142.82     16.52 o 
 -10  10   2      119.59      152.95     15.93 o 
  -9  10   2      375.87      351.98     17.75 o 
  -8  10   2       60.61       80.56     13.06 o 
  -7  10   2      428.20      418.38     17.50 o 
  -6  10   2      753.86      774.42     22.83 o 
  -5  10   2     1542.81     1476.49     37.03 o 
  -4  10   2      645.07      616.27     20.62 o 
  -3  10   2       93.39      106.30     10.47 o 
  -2  10   2     1305.60     1302.97     35.32 o 
  -1  10   2      441.36      418.32     17.49 o 
   0  10   2     2077.22     2095.98     51.19 o 
   1  10   2      447.00      471.43     18.59 o 
   2  10   2        0.54        5.82      8.23 o 
   3  10   2      751.37      741.22     21.72 o 
   4  10   2     1365.58     1377.62     38.34 o 
   5  10   2     1481.48     1481.55     36.55 o 
   6  10   2       18.25       24.11      8.86 o 
   7  10   2      102.49       77.88     10.37 o 
   8  10   2      196.16      229.44     16.25 o 
   9  10   2      310.78      328.23     18.70 o 
  10  10   2      329.87      336.34     15.44 o 
  11  10   2        5.18       -6.62     10.83 o 
 -10  11   2        1.76       -2.05     13.07 o 
  -9  11   2       21.63       15.07     12.03 o 
  -8  11   2      500.53      487.75     20.20 o 
  -7  11   2       29.65       38.14     11.03 o 
  -6  11   2      143.51      148.91     16.13 o 
  -5  11   2        1.41       -9.09      9.58 o 
  -4  11   2      443.18      416.02     17.89 o 
  -3  11   2      328.88      321.25     21.96 o 
  -2  11   2       11.67        4.00      9.35 o 
  -1  11   2      350.86      361.11     21.17 o 
   0  11   2       26.28       35.85     10.22 o 
   1  11   2      247.43      249.49     16.41 o 
   2  11   2       62.29       64.34     10.31 o 
   3  11   2      735.18      716.48     24.29 o 
   4  11   2        5.16       -8.01      8.01 o 
   5  11   2        1.92        8.32      9.24 o 
   6  11   2        7.18        7.78      8.67 o 
   7  11   2       87.14       79.18     11.03 o 
   8  11   2       54.78       47.60     11.35 o 
   9  11   2       10.79       27.31     13.16 o 
  10  11   2       94.25      104.53     16.41 o 
  -9  12   2      187.75      201.70     16.38 o 
  -8  12   2       19.22       22.30     11.74 o 
  -7  12   2      102.18       91.81     12.66 o 
  -6  12   2        0.22       -1.80     14.56 o 
  -5  12   2        4.17       -6.45     10.84 o 
  -4  12   2       83.68       96.76     17.69 o 
  -3  12   2       68.89       70.90     12.21 o 
  -2  12   2        0.35        2.30     10.38 o 
  -1  12   2      102.33      101.80     12.73 o 
   0  12   2      123.25      145.97     18.41 o 
   1  12   2       52.74       59.06     11.47 o 
   2  12   2      111.93      107.20     12.56 o 
   3  12   2        5.76        0.50      9.89 o 
   4  12   2       17.07        7.89     11.65 o 
   5  12   2        6.80        9.46     10.25 o 
   6  12   2      135.44      140.61     15.72 o 
   7  12   2       78.48       65.17     11.13 o 
   8  12   2      185.74      186.89     16.12 o 
   9  12   2       50.61       51.28     14.39 o 
  -7  13   2       42.11       19.96     12.27 o 
  -6  13   2        4.10        5.71     12.84 o 
  -5  13   2       28.52       39.99     13.02 o 
  -4  13   2      402.51      468.09     33.07 o 
  -3  13   2      501.25      507.29     23.34 o 
  -2  13   2      703.74      691.88     34.85 o 
  -1  13   2        3.54       -4.41     11.48 o 
   0  13   2       65.24       49.33     16.65 o 
   1  13   2      548.37      572.52     23.64 o 
   2  13   2      617.53      591.82     23.99 o 
   3  13   2      311.85      358.23     33.45 o 
   4  13   2      117.10      119.21     13.41 o 
   5  13   2      109.29      121.70     13.71 o 
   6  13   2       60.27       62.99     11.28 o 
   7  13   2      514.01      518.02     20.89 o 
  -6  14   2       11.49        6.85     18.33 o 
  -5  14   2       27.08       22.74     14.27 o 
  -4  14   2        1.04       -7.11     12.98 o 
  -3  14   2      218.70      232.61     28.03 o 
  -2  14   2       34.88        6.43     13.26 o 
  -1  14   2        1.80       -3.11     12.34 o 
   0  14   2       26.37       19.83     14.63 o 
   1  14   2       12.93       24.66     25.03 o 
   2  14   2        1.51        5.51     16.63 o 
   3  14   2       16.16       25.15     18.00 o 
   4  14   2       15.30       17.25     16.96 o 
   5  14   2       14.66        6.88     17.58 o 
  -2  15   2       11.22       11.10     13.72 o 
  -1  15   2        0.13        1.29     13.40 o 
   0  15   2        0.18       -9.86     16.88 o 
   1  15   2        6.91       15.65     17.98 o 
   2  15   2       15.11       29.90     17.61 o 
 -15   1   3      190.68      185.84     25.92 o 
 -14   1   3      262.83      291.10     22.45 o 
 -13   1   3       28.37       21.94     11.18 o 
 -12   1   3       19.27       13.06      9.48 o 
 -11   1   3     1261.01     1237.86     29.81 o 
 -10   1   3      549.66      530.96     16.40 o 
  -9   1   3     2228.03     2141.66     34.71 o 
  -8   1   3        4.57        0.07      5.19 o 
  -7   1   3      428.82      481.02     12.15 o 
  -6   1   3     2829.89     2728.76     45.27 o 
  -5   1   3     6480.78     6628.00    127.45 o 
  -4   1   3     1045.68      824.01     22.26 o 
  -3   1   3     8541.57     9621.57    236.16 o 
  -2   1   3    26960.78    29524.89    867.39 o 
   1   1   3      339.97      346.37     18.39 o 
   2   1   3     2653.14     2972.26     73.05 o 
   3   1   3     2107.71     2241.34     56.92 o 
   4   1   3     3735.83     3987.73     99.96 o 
   5   1   3     3819.59     3943.67     79.96 o 
   6   1   3      232.58      292.08     12.81 o 
   7   1   3      317.95      321.63      8.94 o 
   8   1   3     2528.79     2433.85     36.70 o 
   9   1   3     1107.30     1080.73     22.71 o 
  10   1   3      530.51      517.11     19.39 o 
  11   1   3       10.50        6.90     15.05 o 
  12   1   3       72.92       95.26     30.30 o 
 -15   2   3       26.43       24.44     16.18 o 
 -14   2   3       31.93       52.48     15.72 o 
 -13   2   3      151.23      144.44     13.20 o 
 -12   2   3      488.16      459.67     19.08 o 
 -11   2   3       19.28       22.00      8.52 o 
 -10   2   3       16.44       18.23      7.82 o 
  -9   2   3      261.74      275.58     14.21 o 
  -8   2   3     5897.66     5870.05     83.52 o 
  -7   2   3      949.37      846.52     19.20 o 
  -6   2   3     2545.67     2774.41     43.97 o 
  -5   2   3      141.16      161.61     10.02 o 
  -4   2   3     4026.90     4210.05     92.01 o 
  -3   2   3      432.08      439.94     11.01 o 
  -2   2   3      809.16      893.50     19.17 o 
  -1   2   3     1778.06     1883.45     80.08 o 
   0   2   3     1524.07     1666.51     35.51 o 
   1   2   3    23070.05    25562.62   1062.94 o 
   2   2   3     2861.75     2965.38    129.31 o 
   3   2   3       26.16       59.63      7.24 o 
   4   2   3     2568.47     2880.75     56.46 o 
   5   2   3     1301.18     1440.12     49.21 o 
   6   2   3     3948.12     3878.82     64.58 o 
   7   2   3     3008.85     2863.58     48.59 o 
   8   2   3      707.66      687.06     17.73 o 
   9   2   3      121.67      104.62      8.99 o 
  10   2   3      194.20      160.82     12.04 o 
  11   2   3      514.24      540.85     22.00 o 
  12   2   3      443.05      531.73     46.91 o 
  13   2   3      143.33      160.38     24.80 o 
 -14   3   3       38.17       16.48     13.62 o 
 -13   3   3       10.36        3.86     10.92 o 
 -12   3   3       83.02       70.49     10.91 o 
 -11   3   3      122.65      122.21     12.06 o 
 -10   3   3      761.67      715.61     20.19 o 
  -9   3   3       25.82       38.30      7.61 o 
  -8   3   3      176.40      167.05     13.33 o 
  -7   3   3      138.68      127.57      9.58 o 
  -6   3   3     1895.91     1833.18     30.71 o 
  -5   3   3      101.14       75.40      6.96 o 
  -4   3   3     5625.08     6195.28     99.28 o 
  -3   3   3        2.69        7.56      3.50 o 
  -2   3   3     2612.98     3050.45     46.61 o 
  -1   3   3     4138.08     4164.08     74.41 o 
   0   3   3      368.67      445.62     12.28 o 
   1   3   3     9055.57     9435.93    206.59 o 
   2   3   3        1.47        0.47      6.35 o 
   3   3   3     6706.79     6830.16    209.16 o 
   4   3   3        4.97       26.22      5.24 o 
   5   3   3     1803.61     1942.46     34.06 o 
   6   3   3       78.50       73.32      4.96 o 
   7   3   3      236.39      253.70     10.76 o 
   8   3   3      214.93      218.30     17.30 o 
   9   3   3      569.80      500.91     17.89 o 
  10   3   3      277.93      312.36     14.15 o 
  11   3   3      143.89      156.11     12.90 o 
  12   3   3       54.03       53.92     11.53 o 
  13   3   3       62.60       34.96     15.41 o 
  14   3   3       20.21       36.11     18.98 o 
 -14   4   3       33.01       40.74     20.32 o 
 -13   4   3      745.94      779.16     33.66 o 
 -12   4   3      421.09      381.19     17.80 o 
 -11   4   3        2.77        7.13      7.94 o 
 -10   4   3      202.82      195.79     11.06 o 
  -9   4   3     1443.49     1380.08     28.22 o 
  -8   4   3      674.54      652.10     21.85 o 
  -7   4   3     3027.01     2987.72     50.82 o 
  -6   4   3      613.22      595.17     14.21 o 
  -5   4   3      858.98      829.25     14.36 o 
  -4   4   3     6330.62     6398.26     80.69 o 
  -3   4   3     7545.58     7488.12    112.15 o 
  -2   4   3     1610.85     1589.20     29.48 o 
  -1   4   3        6.68        3.88      2.28 o 
   0   4   3      599.61      504.54     10.59 o 
   1   4   3     6767.24     6934.51    152.73 o 
   2   4   3     5464.62     5441.25     89.54 o 
   3   4   3     1693.59     1622.08     33.80 o 
   4   4   3      325.09      381.01     19.06 o 
   5   4   3      459.69      409.57     10.80 o 
   6   4   3     7077.87     7206.66    123.88 o 
   7   4   3     2190.32     2187.66     42.66 o 
   8   4   3      118.39      137.44     10.03 o 
   9   4   3      176.33      175.25     11.88 o 
  10   4   3      695.86      687.38     22.26 o 
  11   4   3      468.27      463.72     19.18 o 
  12   4   3      301.50      340.91     18.13 o 
  13   4   3       37.09       30.63     13.53 o 
  14   4   3        7.37        7.65     19.64 o 
 -14   5   3        0.13       29.78     22.44 o 
 -13   5   3       36.52       68.41     18.61 o 
 -12   5   3       26.59       30.88      9.60 o 
 -11   5   3       61.05       50.55      8.82 o 
 -10   5   3       84.45       82.03     12.87 o 
  -9   5   3       20.87       19.55      7.20 o 
  -8   5   3        5.74       25.22      6.91 o 
  -7   5   3       22.17       29.20      6.32 o 
  -6   5   3      686.19      631.38     13.19 o 
  -5   5   3      248.12      238.90      6.70 o 
  -4   5   3       96.16      108.03      4.09 o 
  -3   5   3      154.59      135.77      5.46 o 
  -2   5   3     1180.21     1180.39     20.15 o 
  -1   5   3       66.70       54.52      3.42 o 
   0   5   3     3604.26     3872.85     56.62 o 
   1   5   3      490.76      552.25     12.10 o 
   2   5   3      109.52      131.21      4.63 o 
   3   5   3       70.53      118.67      7.94 o 
   4   5   3        3.90        1.50      3.59 o 
   5   5   3      252.01      210.79      8.91 o 
   6   5   3      326.00      312.99     13.09 o 
   7   5   3        9.77       -1.00      6.43 o 
   8   5   3       24.50       25.36      7.71 o 
   9   5   3       82.73      105.48     11.83 o 
  10   5   3      115.43      125.05     13.55 o 
  11   5   3        1.12       10.23     12.09 o 
  12   5   3        0.12       -2.98     16.48 o 
  13   5   3       78.20       99.51     17.95 o 
  14   5   3       35.37       27.89     21.87 o 
 -14   6   3       52.36       82.65     39.30 o 
 -13   6   3      527.67      608.24     33.36 o 
 -12   6   3      156.77      129.00     13.27 o 
 -11   6   3      301.58      281.48     16.03 o 
 -10   6   3        1.11        5.61      8.13 o 
  -9   6   3      244.15      276.51     12.27 o 
  -8   6   3     1266.84     1199.23     22.82 o 
  -7   6   3      671.62      695.96     16.87 o 
  -6   6   3       28.26       31.13      4.71 o 
  -5   6   3      315.20      297.24     10.82 o 
  -4   6   3      442.33      421.07     14.58 o 
  -3   6   3     3379.90     3060.73     62.00 o 
  -2   6   3     4091.66     4124.44     76.86 o 
  -1   6   3      893.60      915.99     21.63 o 
   0   6   3      944.63      900.05     16.99 o 
   1   6   3     3987.41     4009.79     59.52 o 
   2   6   3     3855.48     3695.50     53.65 o 
   3   6   3     2210.24     2203.68     33.72 o 
   4   6   3      312.76      342.14      9.40 o 
   5   6   3      242.61      270.30     10.19 o 
   6   6   3     1625.26     1617.42     34.60 o 
   7   6   3      268.70      215.43     10.50 o 
   8   6   3       71.04       63.39      7.93 o 
   9   6   3      269.93      263.32     14.86 o 
  10   6   3      447.79      423.77     22.33 o 
  11   6   3      812.50      883.47     34.31 o 
  12   6   3      125.31      152.52     19.25 o 
  13   6   3        1.72      -11.65     15.73 o 
 -13   7   3        0.04       -3.69     13.39 o 
 -12   7   3      298.64      283.73     24.68 o 
 -11   7   3      236.38      223.16     14.15 o 
 -10   7   3      485.32      515.35     16.81 o 
  -9   7   3       97.75       91.97     10.42 o 
  -8   7   3       99.42      101.47      9.33 o 
  -7   7   3      348.67      361.63     11.18 o 
  -6   7   3     1941.05     1884.02     32.02 o 
  -5   7   3      796.10      755.11     21.99 o 
  -4   7   3      482.81      446.47     17.06 o 
  -3   7   3       57.99       56.05     17.55 o 
  -2   7   3      413.45      433.36     15.53 o 
  -1   7   3     5010.07     4933.15     89.85 o 
   0   7   3     1852.33     1805.92     35.08 o 
   1   7   3     1413.67     1352.48     29.12 o 
   2   7   3      142.50      166.83      8.20 o 
   3   7   3      887.26      874.38     18.86 o 
   4   7   3     1203.65     1283.50     23.18 o 
   5   7   3     1746.27     1730.41     29.46 o 
   6   7   3      562.65      496.70     14.45 o 
   7   7   3      369.96      341.30     12.51 o 
   8   7   3      481.71      466.84     14.87 o 
   9   7   3      436.27      383.39     16.26 o 
  10   7   3      280.26      247.07     16.81 o 
  11   7   3       20.57       16.99     14.35 o 
  12   7   3        3.48        2.57     17.01 o 
  13   7   3      162.04      153.81     21.09 o 
 -12   8   3       29.81       14.73     11.92 o 
 -11   8   3      132.40      154.32     13.21 o 
 -10   8   3       16.84       26.17     17.97 o 
  -9   8   3      318.80      301.17     12.04 o 
  -8   8   3      291.23      306.55     10.58 o 
  -7   8   3       14.41        8.28      6.22 o 
  -6   8   3       79.41       74.68      9.01 o 
  -5   8   3        0.11       -7.80      7.80 o 
  -4   8   3       17.96       20.03      8.03 o 
  -3   8   3      248.70      276.40     12.83 o 
  -2   8   3       33.40       50.82      7.32 o 
  -1   8   3       71.83       91.68      7.79 o 
   0   8   3      262.68      269.87     11.05 o 
   1   8   3      100.45      111.39      6.31 o 
   2   8   3      202.84      207.58      8.68 o 
   3   8   3       82.73      101.22      7.08 o 
   4   8   3       67.06       76.88      5.97 o 
   5   8   3      234.74      231.71      9.26 o 
   6   8   3      202.74      245.14      9.13 o 
   7   8   3      218.80      195.17      9.18 o 
   8   8   3       77.19       86.75     10.11 o 
   9   8   3       78.67       80.35     11.91 o 
  10   8   3        1.24       -9.36     11.01 o 
  11   8   3      190.94      191.92     16.95 o 
  12   8   3       46.71       58.03     15.04 o 
 -12   9   3       71.30       58.15     15.24 o 
 -11   9   3      599.81      602.54     29.04 o 
 -10   9   3      270.83      281.13     18.05 o 
  -9   9   3      384.47      361.33     17.38 o 
  -8   9   3       35.88       28.10     10.00 o 
  -7   9   3      494.24      493.77     17.93 o 
  -6   9   3      731.79      760.99     21.83 o 
  -5   9   3      778.18      721.47     23.10 o 
  -4   9   3     1589.72     1533.67     36.52 o 
  -3   9   3       12.45        2.52      7.71 o 
  -2   9   3      196.55      201.31     14.56 o 
  -1   9   3      481.79      436.41     16.38 o 
   0   9   3      190.63      214.69     11.80 o 
   1   9   3      436.83      441.69     16.30 o 
   2   9   3      313.20      311.38     16.44 o 
   3   9   3     1090.32     1149.05     30.75 o 
   4   9   3     2064.88     2041.29     45.06 o 
   5   9   3      624.22      603.45     17.45 o 
   6   9   3        0.86       -1.52      5.40 o 
   7   9   3      248.53      296.85     10.63 o 
   8   9   3      691.94      694.87     20.46 o 
   9   9   3      761.71      747.75     27.75 o 
  10   9   3      279.35      275.84     18.59 o 
  11   9   3       22.23       12.93     12.67 o 
  12   9   3      155.07      181.93     17.39 o 
 -11  10   3        0.82       21.30     13.98 o 
 -10  10   3      118.70      132.36     15.52 o 
  -9  10   3       42.02       51.68     11.76 o 
  -8  10   3       77.24      103.88     12.38 o 
  -7  10   3       11.19       17.14      9.87 o 
  -6  10   3       35.97       37.24      9.89 o 
  -5  10   3      252.59      241.05     22.29 o 
  -4  10   3      132.92      136.48     14.94 o 
  -3  10   3      294.76      310.87     14.47 o 
  -2  10   3      102.84      117.42     13.47 o 
  -1  10   3        5.66        2.25      8.20 o 
   0  10   3       40.88       47.40      9.24 o 
   1  10   3      968.66      994.30     28.54 o 
   2  10   3      334.22      308.21     18.54 o 
   3  10   3      595.11      581.81     18.70 o 
   4  10   3        4.05        1.20      8.04 o 
   5  10   3        1.53       13.27      8.55 o 
   6  10   3       11.15        9.83      8.79 o 
   7  10   3      250.52      233.91     11.19 o 
   8  10   3      170.54      145.58      9.26 o 
   9  10   3       13.63       20.60      9.10 o 
  10  10   3        1.66        5.63     10.07 o 
  11  10   3       58.29       72.44     13.71 o 
 -10  11   3      244.80      233.67     18.66 o 
  -9  11   3      120.86      145.89     15.89 o 
  -8  11   3        3.27       13.37     11.93 o 
  -7  11   3       85.04       71.72     13.24 o 
  -6  11   3      139.14      139.02     17.62 o 
  -5  11   3        9.86        5.60     10.17 o 
  -4  11   3      604.00      615.08     21.25 o 
  -3  11   3      326.79      296.01     16.40 o 
  -2  11   3       25.08       22.41      9.76 o 
  -1  11   3     1055.18      989.39     29.89 o 
   0  11   3       40.53       45.03     11.75 o 
   1  11   3       78.96       67.52     10.35 o 
   2  11   3      215.12      213.33     16.92 o 
   3  11   3      331.98      384.25     17.32 o 
   4  11   3      284.08      324.80     23.89 o 
   5  11   3      156.08      163.48     14.12 o 
   6  11   3       15.69        5.24      8.30 o 
   7  11   3       13.46       11.78      9.43 o 
   8  11   3       85.69      101.70     12.37 o 
   9  11   3      144.48      162.58     16.52 o 
  10  11   3        0.22        1.61     13.03 o 
  -9  12   3      101.76       87.97     14.34 o 
  -8  12   3      186.13      167.66     15.03 o 
  -7  12   3      113.20      106.22     13.03 o 
  -6  12   3        1.54       15.19     11.97 o 
  -5  12   3        2.80        5.74     11.80 o 
  -4  12   3      473.44      469.55     33.31 o 
  -3  12   3      406.52      401.55     19.63 o 
  -2  12   3      188.59      174.73     14.36 o 
  -1  12   3        4.20        7.77     10.23 o 
   0  12   3      290.56      296.77     20.89 o 
   1  12   3      134.05      130.88     12.74 o 
   2  12   3      511.53      586.58     30.87 o 
   3  12   3      369.13      353.09     23.34 o 
   4  12   3        2.26        8.94     14.15 o 
   5  12   3       80.98       59.42     18.23 o 
   6  12   3      344.15      376.81     29.01 o 
   7  12   3       69.40       89.31     11.16 o 
   8  12   3      106.36      126.88     14.32 o 
   9  12   3      100.43      129.51     15.36 o 
  -7  13   3        2.51      -11.01     11.21 o 
  -6  13   3        1.06       18.40     13.52 o 
  -5  13   3        0.84        0.87     12.13 o 
  -4  13   3       81.65       64.97     14.37 o 
  -3  13   3       32.03       35.07     17.03 o 
  -2  13   3        2.61        0.81     11.63 o 
  -1  13   3        4.82       14.01     11.82 o 
   0  13   3       37.73       38.93     16.70 o 
   1  13   3      134.65      140.10     27.36 o 
   2  13   3       38.72       30.23     16.53 o 
   3  13   3        9.10       12.38     16.30 o 
   4  13   3       40.21       29.94     16.14 o 
   5  13   3        2.43      -10.74     16.31 o 
   6  13   3       15.63       25.19     13.58 o 
   7  13   3       35.82       42.51     10.34 o 
  -5  14   3        3.42       10.32     13.81 o 
  -4  14   3      180.09      179.16     17.54 o 
  -3  14   3      197.66      220.33     17.91 o 
  -2  14   3      132.82      160.18     16.38 o 
  -1  14   3        0.47       -1.12     12.35 o 
   0  14   3       61.91       52.75     16.70 o 
   1  14   3       48.39       59.59     18.11 o 
   2  14   3      511.46      464.26     31.85 o 
   3  14   3        1.75        9.32     17.18 o 
   4  14   3        1.19       -1.59     17.19 o 
   5  14   3       18.42       18.18     30.37 o 
  -2  15   3        5.89       -8.69     12.80 o 
  -1  15   3       91.13      111.21     19.98 o 
   0  15   3        1.01      -16.22     16.22 o 
   1  15   3       17.02       39.34     18.01 o 
   2  15   3        2.47       15.60     22.44 o 
 -15   0   4       11.04        4.15     28.62 o 
 -14   0   4      163.71      127.29     44.14 o 
 -13   0   4       10.75        4.11     25.58 o 
 -12   0   4       44.50       80.31     30.20 o 
 -11   0   4      927.44      911.44     29.90 o 
 -10   0   4      179.81      226.23     13.80 o 
  -9   0   4        8.30        3.15     10.52 o 
  -8   0   4     1537.03     1598.41     36.31 o 
  -7   0   4     5988.56     5995.13    104.68 o 
  -6   0   4     1991.82     1781.22     51.37 o 
  -5   0   4     7078.18     7290.29    181.47 o 
  -4   0   4     1075.25     1082.69     34.20 o 
  -3   0   4     6388.52     6900.01    292.04 o 
  -2   0   4     2328.36     2368.48    103.12 o 
   0   0   4     2349.88     2007.26     72.07 o 
   1   0   4    14170.74    13858.11    577.27 o 
   2   0   4     3258.21     3579.46    107.71 o 
   3   0   4    12173.19    12352.02    365.65 o 
   4   0   4    15052.03    15480.13    659.99 o 
   5   0   4     1836.58     1808.33     86.68 o 
   6   0   4     4552.21     4478.16     93.94 o 
   7   0   4      222.73      262.78     12.18 o 
   8   0   4     1639.81     1644.46     39.26 o 
   9   0   4      599.19      605.61     23.47 o 
  10   0   4      618.71      662.48     32.61 o 
 -15   1   4       76.28       82.81     19.05 o 
 -14   1   4       58.27       60.03     14.90 o 
 -13   1   4      640.47      717.50     25.27 o 
 -12   1   4      323.31      380.29     15.79 o 
 -11   1   4      374.02      376.45     15.21 o 
 -10   1   4      422.28      424.51     17.16 o 
  -9   1   4        9.07       15.25      6.44 o 
  -8   1   4     1790.60     1766.30     25.54 o 
  -7   1   4      868.67      735.08     15.60 o 
  -6   1   4     3706.93     3699.42     58.67 o 
  -5   1   4     1259.73     1288.17     27.01 o 
  -4   1   4     1705.89     2059.38     53.88 o 
  -3   1   4     9017.36     9413.75    230.85 o 
  -2   1   4     6279.57     6815.99    166.83 o 
  -1   1   4     8330.42     8776.40    366.24 o 
   0   1   4    10926.42     8763.25    356.97 o 
   1   1   4     2261.29     2263.34     97.63 o 
   2   1   4      150.20      236.85     19.08 o 
   3   1   4      383.36      365.53     12.39 o 
   4   1   4        3.19       12.66      5.63 o 
   5   1   4      903.17      977.94     25.22 o 
   6   1   4      648.93      662.54     13.03 o 
   7   1   4       90.29       84.57      6.65 o 
   8   1   4        9.02       13.15      4.99 o 
   9   1   4      902.53      874.07     26.07 o 
  10   1   4       21.24       12.10     11.02 o 
  11   1   4      121.46      121.37     18.77 o 
  12   1   4      199.79      102.72     30.20 o 
 -15   2   4      317.44      266.16     22.96 o 
 -14   2   4      209.86      208.37     18.49 o 
 -13   2   4       11.50       26.34     10.84 o 
 -12   2   4      219.20      214.13     13.12 o 
 -11   2   4     1176.90     1085.96     25.52 o 
 -10   2   4      885.37      873.60     26.84 o 
  -9   2   4     3039.88     3013.09     49.05 o 
  -8   2   4      363.91      370.67     14.04 o 
  -7   2   4      140.27      139.44      7.48 o 
  -6   2   4     4680.86     4822.46     73.05 o 
  -5   2   4     2660.29     2433.94     49.83 o 
  -4   2   4     3647.39     4007.94     87.85 o 
  -3   2   4      141.43      162.50      6.23 o 
  -2   2   4     1198.53     1276.04     29.27 o 
  -1   2   4    10230.84    10422.49    226.63 o 
   0   2   4      667.47      701.91     16.18 o 
   1   2   4    19500.38    21502.08    681.71 o 
   2   2   4     9702.20    10436.33    438.76 o 
   3   2   4      366.79      388.20     18.87 o 
   4   2   4      945.81      883.22     19.94 o 
   5   2   4       10.49       12.49      4.57 o 
   6   2   4      396.37      539.51     14.26 o 
   7   2   4     2323.49     2288.54     39.04 o 
   8   2   4     1060.57      983.36     20.74 o 
   9   2   4      275.27      275.46     18.20 o 
  10   2   4      127.97      119.36     11.03 o 
  11   2   4      859.37      820.60     31.46 o 
  12   2   4      153.85      175.08     23.02 o 
  13   2   4      436.02      486.36     49.68 o 
 -14   3   4       27.63       10.62     13.83 o 
 -13   3   4       90.32       77.34     12.87 o 
 -12   3   4       94.30       76.57     11.45 o 
 -11   3   4        0.55       -9.15      9.15 o 
 -10   3   4     1991.89     1949.50     37.61 o 
  -9   3   4       12.42       17.15      7.05 o 
  -8   3   4     4400.75     4364.24     72.43 o 
  -7   3   4     1255.78     1282.62     26.34 o 
  -6   3   4      322.98      300.83     11.88 o 
  -5   3   4     4458.50     4430.00     63.11 o 
  -4   3   4     5717.16     5788.46     87.49 o 
  -3   3   4     6561.74     6697.43    107.62 o 
  -2   3   4      703.42      696.67     14.73 o 
  -1   3   4     1592.13     1616.58     28.48 o 
   0   3   4       20.37        7.26      2.05 o 
   1   3   4    47680.14    49425.52   2052.22 o 
   2   3   4     5892.35     5978.17    148.85 o 
   3   3   4     1690.57     2124.72    124.36 o 
   4   3   4      173.08      142.07      7.81 o 
   5   3   4     1503.16     1406.55     25.32 o 
   6   3   4     6749.12     6640.11     98.77 o 
   7   3   4     3807.18     3636.74     60.36 o 
   8   3   4     1278.18     1249.57     26.76 o 
   9   3   4       20.84       13.92      5.22 o 
  10   3   4      275.02      281.82     14.75 o 
  11   3   4      656.02      675.07     22.50 o 
  12   3   4      679.84      722.29     27.14 o 
  13   3   4      268.80      237.50     25.64 o 
  14   3   4       11.77       28.65     42.39 o 
 -14   4   4        0.14        5.63     14.96 o 
 -13   4   4        7.54       29.72     11.71 o 
 -12   4   4        2.89        4.86     10.09 o 
 -11   4   4      157.00      161.53     11.22 o 
 -10   4   4       20.63       19.91      7.88 o 
  -9   4   4        3.59        7.00      7.00 o 
  -8   4   4     2502.27     2442.00     57.31 o 
  -7   4   4      360.99      384.28     16.94 o 
  -6   4   4      223.63      231.68      8.37 o 
  -5   4   4     1321.62     1407.33     21.74 o 
  -4   4   4      126.31      169.68      5.66 o 
  -3   4   4     1654.04     1706.85     43.98 o 
  -2   4   4       96.80       74.31      4.10 o 
  -1   4   4      966.54      867.32     15.24 o 
   0   4   4     4152.21     4634.50     67.85 o 
   1   4   4       22.19       12.66      3.36 o 
   2   4   4      213.93      208.16      9.55 o 
   3   4   4      502.11      451.04     14.47 o 
   4   4   4     4105.49     4404.99     71.17 o 
   5   4   4      320.63      302.08     10.22 o 
   6   4   4      150.42      199.67      8.59 o 
   7   4   4      125.01      142.88      7.59 o 
   8   4   4      393.76      382.05     13.16 o 
   9   4   4      637.59      623.16     17.56 o 
  10   4   4      493.54      484.04     18.12 o 
  11   4   4        4.33       -3.55      7.01 o 
  12   4   4      189.78      194.53     10.75 o 
  13   4   4        0.68      -12.75     14.39 o 
  14   4   4       87.45       97.50     46.32 o 
 -14   5   4      317.01      244.66     25.22 o 
 -13   5   4      603.75      601.51     23.11 o 
 -12   5   4      791.44      824.17     28.95 o 
 -11   5   4      405.61      400.55     14.91 o 
 -10   5   4       95.85       64.68      8.78 o 
  -9   5   4      715.60      719.51     17.54 o 
  -8   5   4     1961.15     1879.17     32.91 o 
  -7   5   4     1370.89     1310.17     24.22 o 
  -6   5   4      683.11      663.91     16.37 o 
  -5   5   4       21.16       22.02      4.25 o 
  -4   5   4     1590.63     1549.17     24.40 o 
  -3   5   4     1667.70     1596.07     24.83 o 
  -2   5   4     3759.61     3956.43     61.55 o 
  -1   5   4        0.49       -2.47      2.69 o 
   0   5   4      139.57      181.41      8.25 o 
   1   5   4     6722.63     6667.55    117.72 o 
   2   5   4      527.44      484.60      9.98 o 
   3   5   4      818.80      913.22     19.99 o 
   4   5   4        1.82       -0.13      3.58 o 
   5   5   4     2274.67     2274.01     39.18 o 
   6   5   4     2142.86     2026.16     39.41 o 
   7   5   4     1563.08     1436.11     30.73 o 
   8   5   4       30.52       26.93      9.41 o 
   9   5   4      187.01      170.55     12.98 o 
  10   5   4     1025.67     1123.37     37.73 o 
  11   5   4      700.01      712.47     27.12 o 
  12   5   4       97.07      110.62     17.25 o 
  13   5   4       31.34       31.54     16.77 o 
  14   5   4      287.78      285.30     24.25 o 
 -13   6   4        6.77        6.46     12.85 o 
 -12   6   4       28.69       15.29     10.93 o 
 -11   6   4       11.91        9.62     10.24 o 
 -10   6   4        3.42       -2.37      6.74 o 
  -9   6   4      314.55      307.23     12.28 o 
  -8   6   4      374.56      371.58     11.42 o 
  -7   6   4      360.79      347.84     10.35 o 
  -6   6   4      249.35      249.31      8.12 o 
  -5   6   4     2077.31     2070.98     31.83 o 
  -4   6   4     3272.30     3287.66     51.04 o 
  -3   6   4      498.12      407.88     10.55 o 
  -2   6   4     4197.80     4086.36     72.44 o 
  -1   6   4     4627.76     4612.31     76.59 o 
   0   6   4      208.80      200.12      6.35 o 
   1   6   4     1154.34     1147.25     20.93 o 
   2   6   4     1106.20     1167.59     23.00 o 
   3   6   4     1793.03     1731.82     27.23 o 
   4   6   4     3139.26     3057.07     46.19 o 
   5   6   4     1969.16     1826.06     32.81 o 
   6   6   4     2261.68     2128.03     38.13 o 
   7   6   4      412.45      407.23     13.05 o 
   8   6   4      993.64      837.59     28.54 o 
   9   6   4      291.57      307.39     16.66 o 
  10   6   4      916.93      926.49     30.25 o 
  11   6   4       73.06       86.07     15.66 o 
  12   6   4       32.87       24.58     15.15 o 
  13   6   4      119.67      107.08     19.16 o 
 -13   7   4       73.59       84.76     20.05 o 
 -12   7   4       35.73       37.88     12.44 o 
 -11   7   4        7.14       -0.99      9.79 o 
 -10   7   4       39.04       38.14      8.96 o 
  -9   7   4        4.75       -1.72      5.62 o 
  -8   7   4      245.14      270.20     11.61 o 
  -7   7   4       11.44        4.80      5.34 o 
  -6   7   4      594.00      603.78     21.69 o 
  -5   7   4      376.08      364.24     15.06 o 
  -4   7   4     1881.66     1791.60     40.13 o 
  -3   7   4     2282.28     2180.38     46.70 o 
  -2   7   4        4.70        6.64      5.94 o 
  -1   7   4      130.33      113.35      7.85 o 
   0   7   4     1840.68     1683.32     29.84 o 
   1   7   4     4857.04     4923.42     81.69 o 
   2   7   4      782.47      729.80     14.13 o 
   3   7   4     2578.28     2479.13     37.77 o 
   4   7   4        0.66       -1.47      4.48 o 
   5   7   4      275.77      315.97      9.74 o 
   6   7   4     1770.54     1688.94     29.59 o 
   7   7   4       29.10        6.55      6.09 o 
   8   7   4      164.57      123.27     12.50 o 
   9   7   4       47.35       54.97     10.33 o 
  10   7   4        8.05        2.91     11.74 o 
  11   7   4      208.07      218.39     19.67 o 
  12   7   4        9.58       -3.09     15.50 o 
  13   7   4        0.77       10.59     17.20 o 
 -12   8   4      253.29      224.92     15.95 o 
 -11   8   4      671.66      653.34     21.56 o 
 -10   8   4      984.35     1015.80     35.64 o 
  -9   8   4      789.18      827.21     29.56 o 
  -8   8   4       22.53       22.65      7.43 o 
  -7   8   4      467.69      522.94     18.11 o 
  -6   8   4      614.76      607.04     18.63 o 
  -5   8   4     2288.70     2138.83     48.03 o 
  -4   8   4      775.69      727.61     21.88 o 
  -3   8   4      369.79      343.32     13.98 o 
  -2   8   4      192.08      180.37      9.99 o 
  -1   8   4      589.59      575.07     16.78 o 
   0   8   4      689.08      733.50     18.37 o 
   1   8   4      208.20      207.34      8.92 o 
   2   8   4       62.94       69.91      5.79 o 
   3   8   4      988.25      968.83     17.78 o 
   4   8   4      256.28      273.71     10.09 o 
   5   8   4      367.04      324.72     10.25 o 
   6   8   4      127.22      120.83      7.35 o 
   7   8   4      470.45      464.32     13.30 o 
   8   8   4      467.40      496.29     19.95 o 
   9   8   4      328.19      316.37     14.07 o 
  10   8   4      219.87      213.65     24.99 o 
  11   8   4       58.84       59.36     14.04 o 
  12   8   4      160.47      170.40     17.90 o 
 -12   9   4       25.42       20.10     14.35 o 
 -11   9   4       27.58       23.09     13.33 o 
 -10   9   4      194.32      170.80     15.95 o 
  -9   9   4       11.67       20.13     10.84 o 
  -8   9   4        8.06       -2.65      9.44 o 
  -7   9   4       53.73       82.46     14.13 o 
  -6   9   4      167.62      181.79     16.02 o 
  -5   9   4       40.17       50.26     10.37 o 
  -4   9   4      511.45      503.76     18.26 o 
  -3   9   4       59.22       59.96      8.76 o 
  -2   9   4       57.20       42.27      8.05 o 
  -1   9   4      348.04      349.31     18.10 o 
   0   9   4      105.77      119.79     13.99 o 
   1   9   4      300.91      279.26     10.67 o 
   2   9   4      494.74      461.14     15.25 o 
   3   9   4      201.84      171.55      9.71 o 
   4   9   4      336.67      313.97     11.51 o 
   5   9   4      244.60      236.29     14.86 o 
   6   9   4       63.77       53.33      6.52 o 
   7   9   4      594.15      590.58     15.25 o 
   8   9   4      190.86      199.39     10.90 o 
   9   9   4      247.30      286.67     22.07 o 
  10   9   4       12.81       16.61     11.15 o 
  11   9   4        7.49       -0.96     12.55 o 
  12   9   4      101.88      103.54     16.00 o 
 -11  10   4       98.52      129.18     16.45 o 
 -10  10   4       76.10       44.57     13.77 o 
  -9  10   4       75.61       55.59     12.54 o 
  -8  10   4      211.37      231.15     16.32 o 
  -7  10   4      587.12      564.00     20.25 o 
  -6  10   4      535.38      503.86     20.67 o 
  -5  10   4      361.20      362.01     16.91 o 
  -4  10   4      109.97      107.19     11.22 o 
  -3  10   4      249.05      260.91     14.38 o 
  -2  10   4      913.90      902.64     27.55 o 
  -1  10   4     1123.68     1110.94     40.30 o 
   0  10   4     1140.61     1126.03     31.32 o 
   1  10   4       35.21       56.74     11.74 o 
   2  10   4       81.06      104.88     13.84 o 
   3  10   4     1967.79     2004.23     50.89 o 
   4  10   4     1179.01     1268.88     31.49 o 
   5  10   4      471.47      512.43     18.67 o 
   6  10   4        0.00       -3.79      6.66 o 
   7  10   4       81.12       98.33     10.47 o 
   8  10   4      664.13      659.28     29.71 o 
   9  10   4      273.71      308.18     16.57 o 
  10  10   4      194.14      191.20     20.51 o 
  11  10   4        0.15       -5.36     12.11 o 
 -10  11   4       63.66       85.62     15.61 o 
  -9  11   4       62.41       74.22     13.65 o 
  -8  11   4      451.12      470.45     30.09 o 
  -7  11   4       84.52      117.20     12.84 o 
  -6  11   4        0.18      -10.41     10.41 o 
  -5  11   4        1.42       -3.57      9.94 o 
  -4  11   4      285.11      286.96     15.35 o 
  -3  11   4      288.30      270.25     15.87 o 
  -2  11   4      209.83      201.27     18.20 o 
  -1  11   4      328.15      335.19     16.62 o 
   0  11   4        2.85        4.10      9.21 o 
   1  11   4      497.58      510.69     24.95 o 
   2  11   4       25.71       13.25     12.57 o 
   3  11   4      459.21      451.82     25.00 o 
   4  11   4        1.62        7.77     11.19 o 
   5  11   4       54.02       66.63      9.34 o 
   6  11   4        2.83        0.62      7.76 o 
   7  11   4       15.09       -4.99      8.70 o 
   8  11   4       57.44       60.55     12.75 o 
   9  11   4      191.71      238.21     25.13 o 
  10  11   4       64.42       67.89     18.17 o 
  -9  12   4      166.59      166.07     16.54 o 
  -8  12   4       20.42       25.61     12.29 o 
  -7  12   4        8.43       16.50     11.47 o 
  -6  12   4       68.68       57.68     13.14 o 
  -5  12   4        3.51       -5.08     12.09 o 
  -4  12   4      388.25      347.03     19.06 o 
  -3  12   4        0.47       15.21     11.46 o 
  -2  12   4      145.82      146.79     13.86 o 
  -1  12   4        4.43        5.96     10.12 o 
   0  12   4       48.05       42.11     10.61 o 
   1  12   4       43.87       50.82     15.03 o 
   2  12   4        9.72       31.48     14.35 o 
   3  12   4        8.20       12.69     14.30 o 
   4  12   4        8.47      -11.82     13.40 o 
   5  12   4       10.56       24.76     15.74 o 
   6  12   4       82.26       85.10     12.88 o 
   7  12   4       98.62      102.54     10.83 o 
   8  12   4        0.83        5.00     12.06 o 
   9  12   4       22.27        6.37     12.32 o 
  -7  13   4       23.86       18.21     11.97 o 
  -6  13   4       63.48       34.46     14.19 o 
  -5  13   4      162.33      161.43     16.58 o 
  -4  13   4      168.04      175.07     16.82 o 
  -3  13   4      857.89      755.08     28.02 o 
  -2  13   4       97.05       97.94     13.77 o 
  -1  13   4      232.42      214.42     15.65 o 
   0  13   4      108.86       87.20     17.42 o 
   1  13   4      759.21      776.23     34.38 o 
   2  13   4      431.61      545.77     38.67 o 
   3  13   4      150.37      127.13     19.22 o 
   4  13   4        0.87        6.90     17.80 o 
   5  13   4      228.09      273.37     24.54 o 
   6  13   4      314.13      340.81     21.17 o 
   7  13   4       86.36       78.27     16.65 o 
  -5  14   4       94.93       61.92     15.57 o 
  -4  14   4       16.22        6.69     13.66 o 
  -3  14   4       68.14       59.87     19.32 o 
  -2  14   4        0.31       -4.75     12.48 o 
  -1  14   4        4.90        8.79     18.60 o 
   0  14   4        2.67      -16.16     16.16 o 
   1  14   4        0.32      -16.17     16.17 o 
   2  14   4       31.16       47.87     18.66 o 
   3  14   4        5.06        2.23     16.90 o 
   4  14   4       26.96       15.39     17.82 o 
   5  14   4        0.62       16.61     20.10 o 
  -2  15   4        2.83       28.57     28.32 o 
  -1  15   4        1.23       12.32     17.18 o 
   0  15   4        3.40        0.07     17.23 o 
   1  15   4        2.38       -7.17     17.57 o 
 -15   1   5      203.19      170.47     21.21 o 
 -14   1   5      107.50      106.53     15.64 o 
 -13   1   5       41.60       39.26     11.87 o 
 -12   1   5      254.08      251.10     13.92 o 
 -11   1   5      718.88      711.43     20.19 o 
 -10   1   5      613.33      580.50     17.49 o 
  -9   1   5      159.58      153.69      8.34 o 
  -8   1   5      235.71      275.13     10.08 o 
  -7   1   5     1675.46     1652.96     27.80 o 
  -6   1   5     3935.69     3917.53     57.79 o 
  -5   1   5     1833.69     1639.98     33.12 o 
  -4   1   5       16.00       -2.57      4.25 o 
  -3   1   5     6487.93     6875.00    146.03 o 
  -2   1   5    11564.00    11906.93    289.55 o 
  -1   1   5    12713.84    13238.92    513.13 o 
   0   1   5     1356.34     1340.02     33.53 o 
   1   1   5        0.37       -3.69      3.69 o 
   2   1   5      103.31      112.24      7.07 o 
   3   1   5     6383.53     6090.07    148.70 o 
   4   1   5     5390.85     5340.15    128.25 o 
   5   1   5      418.09      407.51     13.78 o 
   6   1   5     1315.39     1468.84     27.44 o 
   7   1   5     2233.89     2256.90     38.70 o 
   8   1   5     1015.66     1023.61     23.16 o 
   9   1   5     1469.06     1478.46     43.77 o 
  10   1   5       74.63       75.27     15.45 o 
  11   1   5       15.00       -6.74     24.15 o 
  12   1   5      214.41      236.04     35.89 o 
 -14   2   5        3.67       -6.98     11.79 o 
 -13   2   5      103.69      102.73     12.66 o 
 -12   2   5      187.21      183.60     12.84 o 
 -11   2   5       29.56       36.74      9.94 o 
 -10   2   5     1192.21     1118.63     25.47 o 
  -9   2   5      939.13     1027.72     25.36 o 
  -8   2   5     2721.37     2688.71     41.85 o 
  -7   2   5      562.07      579.59     13.60 o 
  -6   2   5      241.72      214.96      8.19 o 
  -5   2   5     1589.03     1625.96     42.23 o 
  -4   2   5      370.14      349.71     20.21 o 
  -3   2   5     1788.79     1964.80     41.06 o 
  -2   2   5      770.72      703.11     17.41 o 
  -1   2   5      269.87      250.20      8.33 o 
   0   2   5     2494.94     2475.78     74.55 o 
   1   2   5    30062.35    31682.11   1003.46 o 
   2   2   5     3192.06     3736.17    161.84 o 
   3   2   5     4072.14     4134.84    167.85 o 
   4   2   5     4715.90     4890.98     93.18 o 
   5   2   5       24.22       13.60      3.79 o 
   6   2   5     2605.65     2431.03     41.43 o 
   7   2   5     1966.71     1902.27     33.25 o 
   8   2   5      469.63      439.69     14.14 o 
   9   2   5      403.05      366.93     16.79 o 
  10   2   5      127.72      130.06     15.74 o 
  11   2   5      587.84      615.76     34.48 o 
  12   2   5      593.13      577.30     34.92 o 
  13   2   5        0.30       19.43     26.84 o 
 -14   3   5       13.00       12.22     12.50 o 
 -13   3   5       27.29       21.52     11.61 o 
 -12   3   5      356.93      327.13     18.05 o 
 -11   3   5      115.39      107.58     11.18 o 
 -10   3   5      844.38      803.81     28.13 o 
  -9   3   5      105.79      106.25      8.97 o 
  -8   3   5      145.24      168.40      9.71 o 
  -7   3   5      874.83      878.40     19.59 o 
  -6   3   5     1913.63     1874.39     31.57 o 
  -5   3   5       23.56       14.61      4.13 o 
  -4   3   5     2776.84     3219.85     53.28 o 
  -3   3   5       93.66      108.66      5.67 o 
  -2   3   5      236.37      200.87      8.17 o 
  -1   3   5     2069.15     2151.28     34.70 o 
   0   3   5       51.27       38.35      3.07 o 
   1   3   5     5467.63     5927.45    153.26 o 
   2   3   5     4017.87     4235.20     95.47 o 
   3   3   5     2691.29     2668.27     67.25 o 
   4   3   5      222.94      231.01     10.67 o 
   5   3   5      174.29      215.71      8.22 o 
   6   3   5      301.95      300.52     15.74 o 
   7   3   5      521.35      512.64     14.31 o 
   8   3   5      301.46      293.83     13.13 o 
   9   3   5      376.66      380.10     16.81 o 
  10   3   5       47.01       57.27     11.22 o 
  11   3   5      271.42      277.20     19.57 o 
  12   3   5      164.90      119.30     16.24 o 
  13   3   5       14.74       27.99     12.04 o 
  14   3   5       59.49       83.25     17.65 o 
 -14   4   5      126.48      124.40     14.67 o 
 -13   4   5      683.36      720.07     25.56 o 
 -12   4   5      215.36      216.15     15.02 o 
 -11   4   5        0.07        3.32      8.75 o 
 -10   4   5      628.25      605.98     19.01 o 
  -9   4   5      578.87      595.20     16.94 o 
  -8   4   5      963.29      904.93     20.62 o 
  -7   4   5     3626.09     3367.33     53.41 o 
  -6   4   5       18.20       15.25      8.75 o 
  -5   4   5     1963.56     1922.03     28.36 o 
  -4   4   5     5510.20     5445.03     69.32 o 
  -3   4   5     4079.07     4117.45    101.73 o 
  -2   4   5      333.52      288.34      7.97 o 
  -1   4   5       49.59       95.77      4.09 o 
   0   4   5      413.50      351.05      9.98 o 
   1   4   5     6491.07     6574.66    115.83 o 
   2   4   5     4584.09     4638.43    103.67 o 
   3   4   5       22.43       17.93      3.20 o 
   4   4   5      587.58      585.36     12.01 o 
   5   4   5      395.84      334.87     14.88 o 
   6   4   5     6636.07     6917.03    110.01 o 
   7   4   5     1069.79     1126.44     32.44 o 
   8   4   5       31.52       28.17      7.88 o 
   9   4   5      255.84      275.91     13.90 o 
  10   4   5      566.66      593.94     25.53 o 
  11   4   5      515.95      528.71     23.25 o 
  12   4   5      250.65      260.85     18.48 o 
  13   4   5       21.23       11.54     20.90 o 
  14   4   5       44.62       46.65     22.13 o 
 -14   5   5       16.75       29.31     18.88 o 
 -13   5   5        1.12       15.56     11.58 o 
 -12   5   5        8.90        4.18     10.74 o 
 -11   5   5       66.67       59.61      8.81 o 
 -10   5   5       65.97       67.57      8.76 o 
  -9   5   5        2.04        3.02      6.73 o 
  -8   5   5        5.31        2.04      6.07 o 
  -7   5   5       68.07       78.04      7.90 o 
  -6   5   5     1585.16     1543.87     25.48 o 
  -5   5   5       87.95      109.40      6.18 o 
  -4   5   5      434.20      448.09     10.24 o 
  -3   5   5     1097.68     1138.45     18.89 o 
  -2   5   5      192.33      236.46      6.96 o 
  -1   5   5     2489.34     2638.93     42.01 o 
   0   5   5     1770.77     1842.75     35.06 o 
   1   5   5     1015.55     1134.93     32.11 o 
   2   5   5      197.35      210.42      6.89 o 
   3   5   5      247.08      212.59      8.80 o 
   4   5   5      192.00      249.11      8.06 o 
   5   5   5      108.73      126.20      7.81 o 
   6   5   5      669.21      643.04     15.43 o 
   7   5   5        0.56       -6.27      6.74 o 
   8   5   5       49.02       23.61      8.05 o 
   9   5   5      193.13      188.34     14.00 o 
  10   5   5       24.48       26.60     11.15 o 
  11   5   5       18.17       24.28     16.63 o 
  12   5   5       11.97       14.63     14.17 o 
  13   5   5      198.37      174.24     20.02 o 
  14   5   5        7.93       18.75     17.95 o 
 -13   6   5      178.28      151.94     16.10 o 
 -12   6   5      275.28      280.08     14.23 o 
 -11   6   5        5.67       -0.91      8.28 o 
 -10   6   5       93.43       85.24      8.50 o 
  -9   6   5      831.70      807.76     18.84 o 
  -8   6   5     1203.69     1146.12     22.33 o 
  -7   6   5       39.70       40.44      5.79 o 
  -6   6   5       61.38       58.84      6.35 o 
  -5   6   5      458.23      433.37     11.27 o 
  -4   6   5     1728.81     1643.71     29.87 o 
  -3   6   5     3816.86     3890.65     59.84 o 
  -2   6   5     1327.29     1306.39     22.29 o 
  -1   6   5      146.44      171.99      7.19 o 
   0   6   5     1542.84     1520.17     27.01 o 
   1   6   5     3974.38     4262.40     70.00 o 
   2   6   5     2990.93     3046.26     51.42 o 
   3   6   5      344.15      362.54      8.50 o 
   4   6   5      252.89      252.37      7.65 o 
   5   6   5      479.39      433.36     12.00 o 
   6   6   5     2662.49     2507.23     47.69 o 
   7   6   5       53.45       38.28      6.44 o 
   8   6   5      190.35      174.92     12.78 o 
   9   6   5      186.02      195.37     14.28 o 
  10   6   5      320.01      295.35     17.81 o 
  11   6   5      526.38      558.63     27.23 o 
  12   6   5       10.62       22.91     15.32 o 
  13   6   5       57.50       39.97     16.94 o 
 -13   7   5       42.61       52.13     13.75 o 
 -12   7   5      153.82      178.14     15.34 o 
 -11   7   5      318.30      332.51     16.22 o 
 -10   7   5      496.05      520.22     24.19 o 
  -9   7   5        0.42       -3.19      5.92 o 
  -8   7   5      282.37      298.53      9.97 o 
  -7   7   5      135.96      147.57      6.24 o 
  -6   7   5     1736.78     1703.81     32.87 o 
  -5   7   5      285.98      285.27     12.25 o 
  -4   7   5      475.36      457.68     21.99 o 
  -3   7   5      317.71      348.90     12.17 o 
  -2   7   5     1212.30     1226.91     23.09 o 
  -1   7   5     2668.88     2811.57     61.80 o 
   0   7   5      138.52      137.53      8.90 o 
   1   7   5      358.92      376.99     10.87 o 
   2   7   5      581.26      635.55     14.43 o 
   3   7   5     1179.67     1184.86     21.40 o 
   4   7   5     1447.58     1499.18     24.86 o 
   5   7   5      988.86      990.44     24.06 o 
   6   7   5       60.36       66.74      6.60 o 
   7   7   5      708.66      642.62     16.88 o 
   8   7   5      365.08      378.55     15.23 o 
   9   7   5      163.32      165.67     13.14 o 
  10   7   5      164.44      177.97     21.84 o 
  11   7   5        7.34        4.00     21.92 o 
  12   7   5       19.55       27.81     16.12 o 
  13   7   5      318.84      319.53     25.51 o 
 -12   8   5      137.84      163.04     16.67 o 
 -11   8   5        1.11       14.17     10.21 o 
 -10   8   5       44.13       58.54      9.60 o 
  -9   8   5      155.79      150.56     12.05 o 
  -8   8   5      104.03      103.30      8.31 o 
  -7   8   5       80.58       99.51     10.54 o 
  -6   8   5       86.19       94.90      9.67 o 
  -5   8   5       71.28       68.37      9.74 o 
  -4   8   5       36.47       21.26      8.25 o 
  -3   8   5      117.07      108.04      9.32 o 
  -2   8   5       44.71       54.72      7.65 o 
  -1   8   5       64.43       69.56      6.19 o 
   0   8   5       17.99       19.40      5.03 o 
   1   8   5     1713.13     1579.66     38.37 o 
   2   8   5       19.12       15.85      6.21 o 
   3   8   5       20.42       13.15      3.95 o 
   4   8   5      171.64      181.02      7.93 o 
   5   8   5       32.41       43.42      5.62 o 
   6   8   5       58.81       68.41      6.50 o 
   7   8   5        2.93       10.60      7.63 o 
   8   8   5        3.30        8.71      7.67 o 
   9   8   5       68.81       85.52     10.18 o 
  10   8   5        0.85        0.35     11.24 o 
  11   8   5       70.09       69.36     14.32 o 
  12   8   5       65.51       38.14     15.33 o 
 -12   9   5      280.07      254.98     24.21 o 
 -11   9   5      558.22      557.97     46.77 o 
 -10   9   5       33.06       52.77     13.24 o 
  -9   9   5      322.19      310.49     29.55 o 
  -8   9   5       41.61       35.94     10.67 o 
  -7   9   5      949.66      917.45     25.72 o 
  -6   9   5      962.20      928.55     25.07 o 
  -5   9   5      539.70      517.12     19.65 o 
  -4   9   5      547.97      479.30     17.88 o 
  -3   9   5       95.65       98.76     10.55 o 
  -2   9   5     1496.86     1501.76     47.63 o 
  -1   9   5      318.32      346.88     14.97 o 
   0   9   5     1302.28     1341.63     34.34 o 
   1   9   5        0.88        5.58      9.09 o 
   2   9   5      809.67      865.95     32.21 o 
   3   9   5     1522.53     1518.95     34.75 o 
   4   9   5     1141.49     1191.79     23.30 o 
   5   9   5      172.25      180.33      7.87 o 
   6   9   5      122.38      140.54      7.90 o 
   7   9   5      709.05      715.41     16.97 o 
   8   9   5      744.93      740.70     29.89 o 
   9   9   5      507.45      503.61     31.82 o 
  10   9   5       97.88       62.05     13.48 o 
  11   9   5       30.35       37.66     13.88 o 
  12   9   5       83.19       92.11     16.01 o 
 -11  10   5       50.03       55.01     17.78 o 
 -10  10   5       25.12       21.59     13.69 o 
  -9  10   5        6.39       -8.67     10.87 o 
  -8  10   5      158.32      154.02     13.82 o 
  -7  10   5      123.88      131.83     13.57 o 
  -6  10   5       59.17       53.61     11.42 o 
  -5  10   5      209.60      217.71     14.02 o 
  -4  10   5       56.27       56.44     10.27 o 
  -3  10   5      498.34      486.93     18.16 o 
  -2  10   5        3.56        2.67      8.74 o 
  -1  10   5       94.12       82.41     14.27 o 
   0  10   5      151.77      159.65     16.94 o 
   1  10   5     1153.69     1158.16     38.40 o 
   2  10   5      366.31      357.00     21.93 o 
   3  10   5      235.79      200.42     14.75 o 
   4  10   5        0.25       15.16     11.28 o 
   5  10   5       48.60       52.39      7.37 o 
   6  10   5       99.23       91.35      6.93 o 
   7  10   5      183.26      183.96      9.67 o 
   8  10   5       77.38       94.80      9.97 o 
   9  10   5       26.34       41.08     17.34 o 
  10  10   5       99.46      125.65     17.10 o 
  11  10   5        1.04       -2.18     12.63 o 
 -10  11   5      114.32      109.46     15.95 o 
  -9  11   5       99.90      127.61     14.96 o 
  -8  11   5       42.57       47.88     12.52 o 
  -7  11   5      112.74      109.56     16.39 o 
  -6  11   5      176.63      183.02     15.32 o 
  -5  11   5        1.79       -2.10     10.06 o 
  -4  11   5       89.06       87.68     11.61 o 
  -3  11   5      111.50      109.55     12.55 o 
  -2  11   5      210.48      216.59     17.82 o 
  -1  11   5      706.49      650.66     22.85 o 
   0  11   5       87.09       89.32     13.84 o 
   1  11   5        0.09       -1.62     11.85 o 
   2  11   5      111.94      102.46     17.22 o 
   3  11   5      730.86      772.49     32.41 o 
   4  11   5      102.36      137.40     15.00 o 
   5  11   5      117.30      116.31     17.34 o 
   6  11   5       48.29       47.64      8.45 o 
   7  11   5       15.13       17.38      9.73 o 
   8  11   5      115.44      135.70     13.86 o 
   9  11   5       15.62       16.77     12.41 o 
  10  11   5       86.95       98.69     17.11 o 
  -9  12   5      111.94      131.31     22.18 o 
  -8  12   5      266.08      274.19     17.46 o 
  -7  12   5       10.85       13.81     11.46 o 
  -6  12   5        1.67      -11.46     11.46 o 
  -5  12   5      165.16      148.12     15.63 o 
  -4  12   5      215.49      217.18     16.28 o 
  -3  12   5      665.53      636.24     25.32 o 
  -2  12   5       16.73       14.66     12.52 o 
  -1  12   5       28.66       13.52      9.91 o 
   0  12   5      439.16      388.17     23.43 o 
   1  12   5      156.62      154.09     22.01 o 
   2  12   5      453.74      460.79     26.07 o 
   3  12   5      155.46      134.24     18.08 o 
   4  12   5        0.89        3.07     14.52 o 
   5  12   5      324.03      317.61     33.13 o 
   6  12   5      130.47      166.04     21.90 o 
   7  12   5      104.50      118.36     15.90 o 
   8  12   5        0.57       -4.23     10.55 o 
   9  12   5       12.97        8.63     12.19 o 
  -7  13   5       14.34       12.83     12.22 o 
  -6  13   5       40.49       46.96     16.20 o 
  -5  13   5       42.44       48.25     13.90 o 
  -4  13   5      121.44      102.82     15.10 o 
  -3  13   5       27.95       32.15     12.54 o 
  -2  13   5        0.04       -0.01     11.42 o 
  -1  13   5       30.73       47.63     21.00 o 
   0  13   5       69.65       44.65     18.02 o 
   1  13   5       79.58       73.31     17.34 o 
   2  13   5        9.33       13.50     16.72 o 
   3  13   5        9.80        6.56     16.78 o 
   4  13   5       56.83       43.08     17.47 o 
   5  13   5        6.76        0.49     17.01 o 
   6  13   5       59.34       62.48     18.69 o 
   7  13   5        1.92       -7.49     14.19 o 
  -5  14   5       33.51       15.38     14.38 o 
  -4  14   5       43.10       52.91     14.74 o 
  -3  14   5      287.93      307.61     19.30 o 
  -2  14   5       24.62       55.72     16.68 o 
  -1  14   5       25.08        2.77     16.44 o 
   0  14   5      137.38      156.62     22.69 o 
   1  14   5       50.53       24.11     17.87 o 
   2  14   5      308.01      293.61     24.70 o 
   3  14   5       25.97       24.85     18.81 o 
   4  14   5        0.52       -4.14     17.77 o 
   5  14   5      143.01      159.69     23.68 o 
  -1  15   5       71.71        9.74     29.81 o 
   0  15   5        1.04       -4.51     17.20 o 
   1  15   5       14.76        3.46     31.88 o 
 -15   0   6        3.68       32.79     23.08 o 
 -14   0   6      104.55       68.70     23.29 o 
 -13   0   6        7.69        4.60     13.93 o 
 -12   0   6       81.01      122.59     17.85 o 
 -11   0   6     1317.71     1200.51     32.64 o 
 -10   0   6      219.66      233.04     14.42 o 
  -9   0   6      115.64      128.58     12.63 o 
  -8   0   6       75.75       99.13      9.64 o 
  -7   0   6     5821.21     5897.34    103.03 o 
  -6   0   6      308.62      280.39     15.69 o 
  -5   0   6     3593.34     3884.63    100.35 o 
  -4   0   6    14373.55    16565.39    401.85 o 
  -3   0   6    19132.05    19005.58    458.45 o 
  -2   0   6    24543.30    24643.07    734.44 o 
  -1   0   6     8421.83     7957.30    258.46 o 
   0   0   6     9100.17     8626.73    234.34 o 
   1   0   6        4.35       -2.70      4.03 o 
   2   0   6     5106.64     5084.48    215.38 o 
   3   0   6     2081.40     2320.76     72.21 o 
   4   0   6     5053.32     5257.97    127.32 o 
   5   0   6     1138.96      959.31     28.46 o 
   6   0   6       74.90       72.03     10.83 o 
   7   0   6       33.85       28.83      9.58 o 
   8   0   6     7231.31     6916.01    203.31 o 
   9   0   6      937.21      955.09     38.71 o 
  10   0   6      908.94      891.03     38.55 o 
 -15   1   6       70.37       61.94     31.44 o 
 -14   1   6      121.07      114.33     15.13 o 
 -13   1   6      394.67      424.93     20.69 o 
 -12   1   6      115.71      125.06     11.88 o 
 -11   1   6       28.61       35.98      9.35 o 
 -10   1   6      938.25      897.54     25.98 o 
  -9   1   6      545.14      537.18     15.80 o 
  -8   1   6     3061.88     3080.59     42.70 o 
  -7   1   6     2010.19     1745.20     26.90 o 
  -6   1   6     1665.97     1693.08     27.76 o 
  -5   1   6      764.51      957.13     40.95 o 
  -4   1   6    11992.86    12855.90    221.58 o 
  -3   1   6      302.87      245.81      7.93 o 
  -2   1   6       53.68       32.64      4.19 o 
  -1   1   6      190.68      235.87     10.56 o 
   0   1   6     1070.79     1153.92     29.73 o 
   1   1   6      945.66     1127.81     39.36 o 
   2   1   6      498.78      424.76     20.76 o 
   3   1   6       99.64      138.82      9.65 o 
   4   1   6      560.04      675.25     17.78 o 
   5   1   6        2.17        4.37      4.34 o 
   6   1   6       32.68       39.69      6.26 o 
   7   1   6       48.71       65.35      6.56 o 
   8   1   6      141.53      135.43     10.52 o 
   9   1   6      387.07      400.13     16.97 o 
  10   1   6        1.01        5.94     16.49 o 
  11   1   6      210.25      154.45     19.90 o 
  12   1   6        7.98       -7.91     23.38 o 
 -14   2   6       25.79       31.67     13.13 o 
 -13   2   6       15.13       25.24     11.31 o 
 -12   2   6      626.43      602.18     22.05 o 
 -11   2   6     1504.91     1516.87     35.08 o 
 -10   2   6      471.32      507.72     17.90 o 
  -9   2   6      501.34      480.92     16.82 o 
  -8   2   6      120.57      144.94      8.42 o 
  -7   2   6     3437.39     3483.58     52.09 o 
  -6   2   6     3120.72     3179.30     50.04 o 
  -5   2   6     2425.80     2177.33     35.63 o 
  -4   2   6     2416.98     2427.68     49.62 o 
  -3   2   6       57.51       62.04      4.81 o 
  -2   2   6     3746.44     4253.05     74.36 o 
  -1   2   6     2589.93     2972.82     61.09 o 
   0   2   6      530.63      650.79     32.93 o 
   1   2   6       75.95       78.13      7.47 o 
   2   2   6     1510.72     1568.97     72.62 o 
   3   2   6       91.94       81.00      6.86 o 
   4   2   6     1030.91      993.10     30.91 o 
   5   2   6      861.61     1020.91     21.37 o 
   6   2   6      693.63      585.35     14.83 o 
   7   2   6      778.02      753.34     19.91 o 
   8   2   6      989.47      916.85     35.58 o 
   9   2   6       36.84       18.65      9.38 o 
  10   2   6        1.32       -3.30     13.18 o 
  11   2   6      822.45      884.29     41.23 o 
  12   2   6      126.54      146.48     21.79 o 
  13   2   6      402.61      442.12     46.12 o 
 -14   3   6       18.32       29.25     13.12 o 
 -13   3   6       38.73       14.23     12.13 o 
 -12   3   6       56.70       78.63     11.55 o 
 -11   3   6       45.00       31.61      9.99 o 
 -10   3   6      871.80      935.46     24.72 o 
  -9   3   6      849.26      847.97     19.89 o 
  -8   3   6     1351.90     1362.39     27.41 o 
  -7   3   6        2.87        2.91      5.97 o 
  -6   3   6     1061.28      995.42     18.34 o 
  -5   3   6     3219.07     3088.11     45.41 o 
  -4   3   6     6230.91     6137.40     98.98 o 
  -3   3   6      230.17      187.56      6.75 o 
  -2   3   6       36.49       37.79      4.90 o 
  -1   3   6     4027.74     4021.64     63.06 o 
   0   3   6       17.39       38.41      5.14 o 
   1   3   6     9606.88     9996.45    325.65 o 
   2   3   6      305.81      254.15      9.30 o 
   3   3   6     2539.23     3041.69     76.24 o 
   4   3   6      240.07      205.42      8.49 o 
   5   3   6     3427.99     3356.66     66.24 o 
   6   3   6     8283.79     8174.27    128.90 o 
   7   3   6     5768.96     5610.76    103.84 o 
   8   3   6      104.48       79.47      7.30 o 
   9   3   6        8.67       -6.29      6.48 o 
  10   3   6      968.08      975.50     25.04 o 
  11   3   6      869.83      915.29     26.60 o 
  12   3   6      227.33      243.38     14.56 o 
  13   3   6      173.97      154.86     14.65 o 
 -14   4   6        0.58        5.67     12.23 o 
 -13   4   6        1.46       25.15     12.26 o 
 -12   4   6       20.83        0.35     10.57 o 
 -11   4   6      125.35      135.02     11.75 o 
 -10   4   6      148.94      179.40     11.28 o 
  -9   4   6      139.48      153.07      9.46 o 
  -8   4   6        7.99        7.39      6.47 o 
  -7   4   6      399.93      402.48     11.86 o 
  -6   4   6      140.56      143.94      7.29 o 
  -5   4   6     1015.70     1075.48     23.19 o 
  -4   4   6      166.23      216.74      5.87 o 
  -3   4   6       88.28      136.48      6.07 o 
  -2   4   6      125.88      114.82      4.93 o 
  -1   4   6     2510.07     2555.56     40.60 o 
   0   4   6      800.90      820.29     15.16 o 
   1   4   6      529.15      597.72     14.98 o 
   2   4   6      125.60      106.55      7.13 o 
   3   4   6     9746.26    10179.25    172.78 o 
   4   4   6      701.70      648.91     12.92 o 
   5   4   6       21.48       26.49      4.69 o 
   6   4   6      365.23      341.11     10.81 o 
   7   4   6      711.43      692.97     19.39 o 
   8   4   6      214.72      197.55     13.06 o 
   9   4   6       84.84       89.03     11.45 o 
  10   4   6      439.80      457.06     34.19 o 
  11   4   6       41.01       38.07     12.53 o 
  12   4   6       17.85       15.80     13.16 o 
  13   4   6       19.06       13.09     15.40 o 
  14   4   6       15.01       -3.17     20.61 o 
 -14   5   6      504.31      550.06     25.71 o 
 -13   5   6      531.30      555.71     27.78 o 
 -12   5   6      335.01      400.69     28.32 o 
 -11   5   6       61.53       58.03     10.28 o 
 -10   5   6      376.09      378.24     13.50 o 
  -9   5   6     2079.17     1995.22     35.48 o 
  -8   5   6      403.03      425.82     14.55 o 
  -7   5   6     2011.82     1961.60     33.53 o 
  -6   5   6      308.75      288.15      8.89 o 
  -5   5   6     2652.35     2543.74     38.17 o 
  -4   5   6     1242.54     1204.74     37.08 o 
  -3   5   6     4398.86     4456.15     64.21 o 
  -2   5   6     5260.13     5587.44     83.91 o 
  -1   5   6     1664.53     1703.98     27.38 o 
   0   5   6      632.14      634.45     12.67 o 
   1   5   6     6610.10     6778.24    109.00 o 
   2   5   6    10342.99    10463.10    167.37 o 
   3   5   6      421.90      439.03     10.96 o 
   4   5   6      769.77      698.97     13.80 o 
   5   5   6      517.95      496.80     12.46 o 
   6   5   6      961.77      917.71     19.62 o 
   7   5   6      117.66      148.70      9.66 o 
   8   5   6     1123.11     1065.75     30.67 o 
   9   5   6      246.81      239.68     15.43 o 
  10   5   6      524.42      578.82     23.56 o 
  11   5   6      228.41      259.78     18.11 o 
  12   5   6        0.94        7.70     13.84 o 
  13   5   6       30.12       53.37     17.24 o 
  14   5   6      234.10      193.77     22.76 o 
 -13   6   6        0.90       -1.80      9.95 o 
 -12   6   6       35.34       55.13     10.71 o 
 -11   6   6        3.04       -5.69     10.58 o 
 -10   6   6        4.57       -2.53      7.20 o 
  -9   6   6      323.65      324.54     11.66 o 
  -8   6   6       85.32       85.51      7.31 o 
  -7   6   6        6.18       16.65      5.55 o 
  -6   6   6      281.23      266.80      9.50 o 
  -5   6   6      147.34      155.92      7.84 o 
  -4   6   6     1230.86     1198.19     23.43 o 
  -3   6   6     3047.87     2904.26     49.10 o 
  -2   6   6     2516.51     2437.77     38.75 o 
  -1   6   6     3203.73     3183.40     52.19 o 
   0   6   6      102.97       84.05      5.30 o 
   1   6   6      115.58      140.78      6.73 o 
   2   6   6     4301.17     4327.08     71.49 o 
   3   6   6     1203.15     1176.38     21.11 o 
   4   6   6     3614.46     3407.52     47.74 o 
   5   6   6      194.98      201.53      9.14 o 
   6   6   6      359.62      366.88     12.80 o 
   7   6   6      955.88      861.89     22.58 o 
   8   6   6     1275.38     1284.32     51.63 o 
   9   6   6      160.02      173.51     14.26 o 
  10   6   6      479.94      430.36     20.90 o 
  11   6   6       15.90       19.32     14.43 o 
  12   6   6       17.39        5.99     15.22 o 
  13   6   6      204.05      168.28     20.59 o 
 -13   7   6       76.91       49.58     13.80 o 
 -12   7   6        3.43        1.18     11.08 o 
 -11   7   6        5.07        9.53     10.27 o 
 -10   7   6      117.30      118.90      8.05 o 
  -9   7   6       64.98       63.16      6.29 o 
  -8   7   6       84.32       83.59      9.49 o 
  -7   7   6      123.55      131.51      6.50 o 
  -6   7   6      592.36      585.26     15.50 o 
  -5   7   6      407.66      389.91     12.26 o 
  -4   7   6      507.99      468.89     12.36 o 
  -3   7   6      897.07      809.28     17.15 o 
  -2   7   6      276.87      313.47      9.44 o 
  -1   7   6      750.66      713.99     13.85 o 
   0   7   6     2604.99     2413.97     48.03 o 
   1   7   6     1833.54     1746.01     31.36 o 
   2   7   6     2390.63     2318.03     40.54 o 
   3   7   6       73.78       74.49     12.59 o 
   4   7   6      390.53      406.11      9.97 o 
   5   7   6      773.16      790.39     15.57 o 
   6   7   6     1665.75     1602.32     30.67 o 
   7   7   6        2.00       -3.75      7.27 o 
   8   7   6      158.04      124.28     10.75 o 
   9   7   6      423.57      384.93     21.72 o 
  10   7   6       21.91        9.13     13.06 o 
  11   7   6      271.82      283.17     27.60 o 
  12   7   6       19.97       32.37     16.93 o 
  13   7   6        8.22       -1.97     16.79 o 
 -12   8   6      441.24      425.78     18.21 o 
 -11   8   6      752.58      777.38     23.15 o 
 -10   8   6      422.78      425.41     20.89 o 
  -9   8   6       43.37       48.67      8.40 o 
  -8   8   6        2.15       -5.25      9.31 o 
  -7   8   6     2371.52     2323.36     48.30 o 
  -6   8   6      638.27      612.43     19.29 o 
  -5   8   6     1299.87     1249.90     32.07 o 
  -4   8   6     1289.01     1198.78     30.45 o 
  -3   8   6       69.03       77.95      8.94 o 
  -2   8   6       53.89       60.96      7.97 o 
  -1   8   6     2139.38     2127.20     40.75 o 
   0   8   6      676.20      665.53     20.12 o 
   1   8   6      305.16      277.02      9.67 o 
   2   8   6      938.78      977.83     20.10 o 
   3   8   6      701.44      713.77     16.61 o 
   4   8   6     1478.66     1445.68     27.19 o 
   5   8   6       70.99       77.66      8.36 o 
   6   8   6       46.31       53.55      6.42 o 
   7   8   6      269.27      296.23     12.10 o 
   8   8   6      589.70      543.79     16.63 o 
   9   8   6      191.96      148.46     13.75 o 
  10   8   6        2.24       -5.47     11.24 o 
  11   8   6       11.55       21.47     13.35 o 
  12   8   6      332.47      341.41     21.70 o 
 -12   9   6       56.01       59.89     19.61 o 
 -11   9   6       39.15       24.81     14.21 o 
 -10   9   6       13.21       24.59     13.31 o 
  -9   9   6       21.65       14.90     11.36 o 
  -8   9   6      209.49      222.54     14.88 o 
  -7   9   6      143.16      157.66     12.54 o 
  -6   9   6       90.68      109.69     12.73 o 
  -5   9   6      192.45      188.34     13.40 o 
  -4   9   6       58.25       65.15      9.64 o 
  -3   9   6       53.47       39.17      8.45 o 
  -2   9   6        0.04       -4.72      7.76 o 
  -1   9   6      610.89      552.67     19.06 o 
   0   9   6       15.59       13.87     10.15 o 
   1   9   6      919.24      871.37     40.74 o 
   2   9   6      555.90      516.45     16.78 o 
   3   9   6        4.12       17.30      5.95 o 
   4   9   6       37.58       52.42      7.39 o 
   5   9   6      744.64      740.56     15.87 o 
   6   9   6      283.60      298.43     14.25 o 
   7   9   6      453.26      458.70     14.50 o 
   8   9   6      120.66      111.08     12.29 o 
   9   9   6      143.39      175.47     13.43 o 
  10   9   6       29.55       24.03     12.47 o 
  11   9   6       19.61       21.71     13.37 o 
 -11  10   6       81.43       94.30     16.31 o 
 -10  10   6       49.63       32.50     13.72 o 
  -9  10   6        1.15      -12.07     12.12 o 
  -8  10   6       18.06       13.91     11.02 o 
  -7  10   6      789.17      826.66     29.93 o 
  -6  10   6      272.90      243.76     15.87 o 
  -5  10   6       29.83       27.56     10.38 o 
  -4  10   6       33.93       32.77      9.74 o 
  -3  10   6      421.13      413.80     17.15 o 
  -2  10   6      918.66      955.00     57.74 o 
  -1  10   6     1228.81     1199.25     32.59 o 
   0  10   6       23.55       18.36     11.12 o 
   1  10   6      343.10      338.65     21.70 o 
   2  10   6      444.95      462.21     22.80 o 
   3  10   6     1066.09     1122.30     33.49 o 
   4  10   6     1019.91     1065.34     31.89 o 
   5  10   6        5.56        6.04      5.90 o 
   6  10   6       44.38       64.82      6.69 o 
   7  10   6      537.15      525.08     15.41 o 
   8  10   6      428.14      442.87     22.41 o 
   9  10   6      315.56      354.41     16.48 o 
  10  10   6        0.13      -11.40     11.40 o 
  11  10   6       78.74       62.06     13.96 o 
 -10  11   6      175.08      153.98     17.53 o 
  -9  11   6       58.50       56.58     13.64 o 
  -8  11   6      386.93      367.42     18.94 o 
  -7  11   6       79.20       69.83     12.32 o 
  -6  11   6        4.59       14.40     10.96 o 
  -5  11   6      140.39      125.01     13.08 o 
  -4  11   6      105.31      111.79     17.50 o 
  -3  11   6      437.13      442.92     20.09 o 
  -2  11   6      644.86      639.08     23.71 o 
  -1  11   6        0.23      -11.19     11.19 o 
   0  11   6      225.07      232.87     19.69 o 
   1  11   6       57.82       30.82     18.53 o 
   2  11   6      303.51      323.78     21.44 o 
   3  11   6      113.84      102.31     15.58 o 
   4  11   6        4.99        8.03     17.39 o 
   5  11   6        6.33      -12.94     12.94 o 
   6  11   6       37.05       40.09     10.48 o 
   7  11   6        4.55        2.42      9.06 o 
   8  11   6        0.26        2.99     10.76 o 
   9  11   6      115.61      137.33     22.20 o 
  10  11   6        4.59       18.65     10.87 o 
  -9  12   6       50.89       59.40     18.12 o 
  -8  12   6        0.01        6.38     12.46 o 
  -7  12   6        7.85        2.97     11.53 o 
  -6  12   6      267.20      231.02     17.05 o 
  -5  12   6        2.95        6.16     12.27 o 
  -4  12   6      140.83      129.36     14.63 o 
  -3  12   6        2.62        2.92     13.56 o 
  -2  12   6      107.83      124.23     12.87 o 
  -1  12   6        0.38       -0.50     13.34 o 
   0  12   6        9.34        7.62     13.10 o 
   1  12   6       78.72       85.91     16.13 o 
   2  12   6        0.78       24.10     14.97 o 
   3  12   6        5.99        2.79     14.62 o 
   4  12   6       18.50       19.90     14.96 o 
   5  12   6        2.14        8.88     15.52 o 
   6  12   6       21.59       18.11     12.50 o 
   7  12   6       65.43       74.42     15.17 o 
   8  12   6       92.30       56.31     22.41 o 
   9  12   6       27.68       30.20     18.19 o 
  -7  13   6        3.48       -6.26     11.77 o 
  -6  13   6      118.22      113.12     16.64 o 
  -5  13   6      326.89      327.93     23.40 o 
  -4  13   6       75.84       93.10     14.61 o 
  -3  13   6      412.46      398.74     20.66 o 
  -2  13   6       15.29       13.53     15.37 o 
  -1  13   6      139.45      138.54     18.73 o 
   0  13   6      570.50      592.69     30.54 o 
   1  13   6      169.78      207.46     26.26 o 
   2  13   6      467.96      487.61     30.01 o 
   3  13   6        1.54        3.74     16.12 o 
   4  13   6      113.85      148.81     20.96 o 
   5  13   6      158.83      154.29     29.90 o 
   6  13   6      423.48      437.19     40.20 o 
   7  13   6       23.51       42.67     15.65 o 
  -5  14   6       87.01       69.79     18.63 o 
  -4  14   6       74.50       82.81     15.10 o 
  -3  14   6        0.13      -11.84     11.84 o 
  -2  14   6        8.03      -15.74     15.74 o 
  -1  14   6        0.97       -0.23     16.43 o 
   0  14   6       13.42        9.77     17.12 o 
   1  14   6       14.67       26.89     21.22 o 
   2  14   6       17.50        2.83     17.46 o 
   3  14   6        9.33        9.84     17.87 o 
   4  14   6       23.81      -23.43     23.43 o 
   5  14   6        0.52       16.85     13.47 o 
 -14   1   7       16.96       -0.23     13.67 o 
 -13   1   7       29.22        9.03     12.14 o 
 -12   1   7      630.72      670.44     20.98 o 
 -11   1   7      959.73      874.36     23.00 o 
 -10   1   7      398.68      427.03     14.49 o 
  -9   1   7      184.99      215.61      9.41 o 
  -8   1   7       13.45       24.41      5.77 o 
  -7   1   7     5401.44     5273.64     68.47 o 
  -6   1   7     2159.43     2077.25     33.05 o 
  -5   1   7     1165.92     1084.96     21.55 o 
  -4   1   7     1568.53     1475.64     27.42 o 
  -3   1   7     5178.02     5548.61     90.26 o 
  -2   1   7    14162.26    14492.07    306.49 o 
  -1   1   7      849.14      921.54     22.92 o 
   0   1   7     1483.30     1338.76     30.05 o 
   1   1   7      750.84      632.54     15.27 o 
   2   1   7     2838.25     2701.59     82.93 o 
   3   1   7     5877.69     5780.23    138.73 o 
   4   1   7     7812.25     8195.36    170.49 o 
   5   1   7      404.46      398.60     10.49 o 
   6   1   7      437.79      495.41     21.66 o 
   7   1   7     2547.69     2604.64     52.60 o 
   8   1   7     1227.48     1217.47     31.64 o 
   9   1   7      366.40      379.81     16.29 o 
  10   1   7       27.94       36.98     13.78 o 
  11   1   7       16.87       16.18     14.69 o 
  12   1   7      908.61     1066.54     67.23 o 
 -14   2   7       15.36       -3.60     12.38 o 
 -13   2   7      164.37      150.84     15.50 o 
 -12   2   7      251.04      276.72     15.95 o 
 -11   2   7        0.45       24.67     10.03 o 
 -10   2   7     1316.75     1178.07     31.19 o 
  -9   2   7      631.61      626.13     18.02 o 
  -8   2   7     1207.76     1210.96     23.99 o 
  -7   2   7       19.27       28.08      6.09 o 
  -6   2   7      275.26      254.99      8.65 o 
  -5   2   7     3748.52     3637.37     53.55 o 
  -4   2   7     2748.71     2926.18     54.04 o 
  -3   2   7     1278.88     1372.61     29.17 o 
  -2   2   7     1499.33     1626.36     37.47 o 
  -1   2   7      247.73      264.08      8.14 o 
   0   2   7      746.92      681.40     16.61 o 
   1   2   7      441.20      369.87     27.14 o 
   2   2   7     3328.26     3334.20    110.33 o 
   3   2   7      331.53      334.49     28.78 o 
   4   2   7     2748.88     2649.88     58.99 o 
   5   2   7      386.71      365.18     11.46 o 
   6   2   7     3277.32     3096.35     54.20 o 
   7   2   7     1592.13     1548.67     34.74 o 
   8   2   7        1.43       -4.13      6.18 o 
   9   2   7      463.05      409.43     54.42 o 
  10   2   7      494.18      533.51     35.12 o 
  11   2   7      273.82      301.87     24.65 o 
  12   2   7      260.64      203.99     23.58 o 
  13   2   7       25.90       55.91     15.48 o 
  14   2   7        9.67       11.57     16.91 o 
 -14   3   7        6.03        0.70     12.19 o 
 -13   3   7      106.85       97.25     15.22 o 
 -12   3   7      220.99      248.50     21.72 o 
 -11   3   7      109.05      115.73     11.77 o 
 -10   3   7      325.15      372.36     16.64 o 
  -9   3   7       61.43       69.89      9.01 o 
  -8   3   7      152.37      158.84      9.17 o 
  -7   3   7     1065.88     1065.04     21.29 o 
  -6   3   7     1529.30     1568.52     26.08 o 
  -5   3   7       16.53       12.89      4.19 o 
  -4   3   7       33.80       40.60      5.96 o 
  -3   3   7      613.04      674.15     14.96 o 
  -2   3   7      396.67      327.14     10.49 o 
  -1   3   7    10815.12    11688.57    179.76 o 
   0   3   7       29.15       38.50      3.33 o 
   1   3   7        2.14        0.29      3.28 o 
   2   3   7     4168.37     4561.87    124.65 o 
   3   3   7      177.91      192.42     10.42 o 
   4   3   7        5.90        3.65      4.22 o 
   5   3   7      136.74      140.72     11.34 o 
   6   3   7      806.12      792.78     25.19 o 
   7   3   7      921.21      844.92     24.88 o 
   8   3   7      183.61      190.37      9.12 o 
   9   3   7       63.68       69.48      7.40 o 
  10   3   7       13.97       13.41     13.52 o 
  11   3   7      359.62      318.09     19.78 o 
  12   3   7       68.78       91.90     13.73 o 
  13   3   7       87.52      126.89     12.29 o 
  14   3   7        7.73       26.45     31.29 o 
 -14   4   7      436.92      431.31     21.33 o 
 -13   4   7      156.57      142.69     15.08 o 
 -12   4   7       51.19       61.33     12.08 o 
 -11   4   7        9.98       -8.67      8.67 o 
 -10   4   7     1103.71     1119.15     24.50 o 
  -9   4   7     1547.89     1548.46     31.46 o 
  -8   4   7     1399.50     1299.36     25.06 o 
  -7   4   7     1271.96     1092.64     21.49 o 
  -6   4   7      625.88      641.42     14.40 o 
  -5   4   7     2912.60     2933.74     43.48 o 
  -4   4   7     3586.76     3449.38     47.28 o 
  -3   4   7     2733.30     2684.93     42.49 o 
  -2   4   7      192.57      242.89      6.86 o 
  -1   4   7     1706.49     1600.93     30.20 o 
   0   4   7     2913.00     2873.22     46.65 o 
   1   4   7     3478.04     3584.50     81.18 o 
   2   4   7     8172.01     8573.91    165.95 o 
   3   4   7     2730.51     3174.54     49.59 o 
   4   4   7       39.63       31.80      3.94 o 
   5   4   7     2824.68     2938.82     49.06 o 
   6   4   7     2796.15     2894.67     53.51 o 
   7   4   7     1803.04     1842.54     44.35 o 
   8   4   7      391.95      419.06     23.87 o 
   9   4   7      623.30      561.69     21.73 o 
  10   4   7      614.49      606.89     23.81 o 
  11   4   7      205.60      193.93     16.24 o 
  12   4   7      130.37      153.55     22.15 o 
  13   4   7        2.41       -3.33     14.45 o 
  14   4   7      203.67      307.21     24.71 o 
 -14   5   7        0.39        6.79     12.66 o 
 -13   5   7       21.72       31.79     12.34 o 
 -12   5   7        1.42      -10.34     10.34 o 
 -11   5   7       66.45       58.54     10.39 o 
 -10   5   7      156.41      149.53     13.08 o 
  -9   5   7       49.06       42.04      7.82 o 
  -8   5   7        4.61        9.69      6.36 o 
  -7   5   7     1684.60     1581.02     28.29 o 
  -6   5   7       14.72       10.56      5.09 o 
  -5   5   7       10.98        7.21      3.69 o 
  -4   5   7      727.65      737.20     16.62 o 
  -3   5   7      846.90      885.99     19.94 o 
  -2   5   7       48.57       58.27      4.37 o 
  -1   5   7      657.33      808.10     14.83 o 
   0   5   7      235.43      253.89      7.77 o 
   1   5   7      506.02      538.36     21.36 o 
   2   5   7     1783.30     1891.40     36.21 o 
   3   5   7       63.27       67.35      4.49 o 
   4   5   7        1.41        5.14      3.52 o 
   5   5   7      559.49      610.60     15.72 o 
   6   5   7      486.12      485.30     22.43 o 
   7   5   7        2.87       -1.01      6.75 o 
   8   5   7      347.59      337.49     23.01 o 
   9   5   7        2.32        7.78      9.69 o 
  10   5   7       54.59       53.72     12.57 o 
  11   5   7       17.37        6.61     13.89 o 
  12   5   7       37.13       23.59     15.43 o 
  13   5   7       67.69       75.50     18.50 o 
  14   5   7       69.93       62.03     19.55 o 
 -13   6   7       65.27       65.63     17.69 o 
 -12   6   7      164.86      160.67     12.84 o 
 -11   6   7       32.22       52.70      9.60 o 
 -10   6   7      214.15      214.96     10.89 o 
  -9   6   7      770.22      753.21     20.14 o 
  -8   6   7       51.61       32.84      6.57 o 
  -7   6   7      142.85      142.45      7.27 o 
  -6   6   7        6.65       -4.47      4.47 o 
  -5   6   7      918.43      913.65     20.83 o 
  -4   6   7     1725.56     1664.68     30.87 o 
  -3   6   7     3472.52     3545.40     59.24 o 
  -2   6   7       19.82       14.48      4.78 o 
  -1   6   7      723.74      790.80     15.19 o 
   0   6   7     1454.82     1431.34     30.40 o 
   1   6   7     2924.55     2916.70     53.50 o 
   2   6   7     1613.13     1684.16     30.53 o 
   3   6   7       12.36       18.03      5.05 o 
   4   6   7     1917.76     1848.83     31.14 o 
   5   6   7     1343.90     1320.07     35.77 o 
   6   6   7      103.70       91.66      8.39 o 
   7   6   7       19.45       38.88      8.18 o 
   8   6   7      189.94      175.62     13.58 o 
   9   6   7      198.48      241.37     15.94 o 
  10   6   7      328.58      364.47     27.19 o 
  11   6   7      150.05      132.66     17.23 o 
  12   6   7        0.09      -13.55     14.16 o 
  13   6   7      167.60      224.63     46.52 o 
 -13   7   7       37.70       44.58     13.92 o 
 -12   7   7      166.23      177.20     18.78 o 
 -11   7   7      325.49      332.04     14.28 o 
 -10   7   7      153.85      163.25      9.21 o 
  -9   7   7       72.52       61.44      6.50 o 
  -8   7   7      116.50      129.02      7.81 o 
  -7   7   7      225.65      255.73     10.05 o 
  -6   7   7      670.56      627.60     15.61 o 
  -5   7   7     1773.70     1614.93     30.62 o 
  -4   7   7        1.95       -1.43      5.32 o 
  -3   7   7      505.46      511.13     13.23 o 
  -2   7   7     1538.99     1545.39     28.27 o 
  -1   7   7     1978.55     1937.81     31.06 o 
   0   7   7       95.21       81.71      6.86 o 
   1   7   7      276.12      260.15      8.86 o 
   2   7   7      753.28      800.53     17.65 o 
   3   7   7     2711.70     2658.45     46.62 o 
   4   7   7      726.36      695.25     13.87 o 
   5   7   7       28.39       22.24      5.57 o 
   6   7   7       84.54       58.78      7.45 o 
   7   7   7      715.77      699.19     19.74 o 
   8   7   7      559.96      625.10     22.75 o 
   9   7   7      237.98      273.96     17.27 o 
  10   7   7      125.97       93.27     15.62 o 
  11   7   7       36.31       60.75     16.20 o 
  12   7   7       90.56      105.27     18.62 o 
  13   7   7      154.85      189.93     35.82 o 
 -12   8   7       84.48      113.65     19.37 o 
 -11   8   7       15.21       31.91     13.66 o 
 -10   8   7      194.51      197.41     16.72 o 
  -9   8   7        4.82       -4.06      7.48 o 
  -8   8   7       97.29      100.36      9.22 o 
  -7   8   7      128.91      139.71      9.16 o 
  -6   8   7       98.62      100.09      9.44 o 
  -5   8   7       25.43       22.36      6.77 o 
  -4   8   7       21.41       25.08      6.46 o 
  -3   8   7      208.31      205.17      9.73 o 
  -2   8   7      232.01      249.26     10.16 o 
  -1   8   7       93.03       91.01      5.62 o 
   0   8   7      740.99      718.15     18.36 o 
   1   8   7      872.62      850.75     29.13 o 
   2   8   7      236.38      261.12      9.52 o 
   3   8   7      253.10      245.57     11.22 o 
   4   8   7      260.07      283.00     18.00 o 
   5   8   7       15.92        2.17      5.69 o 
   6   8   7       18.77       17.24      6.16 o 
   7   8   7        1.78       -1.88      6.81 o 
   8   8   7        1.71       -3.68      8.28 o 
   9   8   7       63.17       66.06     12.27 o 
  10   8   7        4.05       12.51     13.33 o 
  11   8   7        0.11        9.55     20.92 o 
  12   8   7        0.24       -6.99     16.04 o 
 -11   9   7      245.74      247.47     19.30 o 
 -10   9   7       16.33      -10.12     12.19 o 
  -9   9   7      146.31      165.74     15.70 o 
  -8   9   7      364.99      368.82     17.63 o 
  -7   9   7      978.44      896.23     25.78 o 
  -6   9   7      621.93      580.52     19.59 o 
  -5   9   7      451.10      437.45     18.25 o 
  -4   9   7        0.20       -0.65      8.25 o 
  -3   9   7      108.36      106.65     10.20 o 
  -2   9   7     1988.27     2015.66     44.57 o 
  -1   9   7      411.20      450.05     17.91 o 
   0   9   7      902.20      835.48     29.71 o 
   1   9   7     2061.85     2014.39     48.55 o 
   2   9   7      310.37      345.30     11.69 o 
   3   9   7      964.00      986.51     30.92 o 
   4   9   7      594.17      543.96     15.91 o 
   5   9   7       10.98        8.99      8.62 o 
   6   9   7      157.54      156.26      8.75 o 
   7   9   7      762.14      774.32     19.24 o 
   8   9   7      394.62      412.72     21.05 o 
   9   9   7      213.87      193.40     14.54 o 
  10   9   7        2.23        0.68     11.75 o 
  11   9   7        9.86        5.62     12.91 o 
 -11  10   7        5.23       20.30     14.87 o 
 -10  10   7       20.38       20.09     13.76 o 
  -9  10   7        1.74       13.10     12.70 o 
  -8  10   7       98.59      113.42     13.47 o 
  -7  10   7       22.14       17.46     10.49 o 
  -6  10   7       45.47       30.95     11.64 o 
  -5  10   7       87.20       91.69     12.74 o 
  -4  10   7       81.29       58.57     10.14 o 
  -3  10   7      143.77      155.92     12.10 o 
  -2  10   7        4.05        0.84     10.41 o 
  -1  10   7        0.31       -9.35      9.88 o 
   0  10   7      785.96      738.39     28.77 o 
   1  10   7     1411.16     1314.05     42.44 o 
   2  10   7        3.51        9.93     11.69 o 
   3  10   7      198.75      184.69     12.65 o 
   4  10   7        8.37       14.16      6.59 o 
   5  10   7       70.93       51.38      7.06 o 
   6  10   7      195.75      194.88     16.94 o 
   7  10   7       50.50       71.24     10.15 o 
   8  10   7      132.67      129.65     11.15 o 
   9  10   7        2.62       13.86     10.56 o 
  10  10   7       18.59        6.92     12.03 o 
  11  10   7        6.30       -2.78     16.27 o 
 -10  11   7       38.31       41.62     15.16 o 
  -9  11   7        0.22      -12.99     12.99 o 
  -8  11   7       26.71       23.00     12.11 o 
  -7  11   7      100.39      111.83     13.45 o 
  -6  11   7      214.96      217.60     23.09 o 
  -5  11   7       23.34       16.25     11.04 o 
  -4  11   7       28.91       19.87     11.29 o 
  -3  11   7        1.48       -3.30     10.10 o 
  -2  11   7      777.68      752.80     25.11 o 
  -1  11   7       59.02       75.38     14.13 o 
   0  11   7        0.24       13.03     12.67 o 
   1  11   7       57.00       73.99     14.48 o 
   2  11   7       95.89       95.66     15.34 o 
   3  11   7      605.94      639.15     29.26 o 
   4  11   7      135.22      170.62     15.75 o 
   5  11   7        0.11       -1.27      8.68 o 
   6  11   7       38.91       67.16     10.23 o 
   7  11   7      105.84      137.88     15.68 o 
   8  11   7      105.56      122.73     10.13 o 
   9  11   7       12.32       22.65     10.43 o 
  10  11   7       68.85       96.05     17.09 o 
  -8  12   7       64.88       58.69     13.53 o 
  -7  12   7        0.37        0.37     11.24 o 
  -6  12   7       24.77       38.08     12.79 o 
  -5  12   7      519.06      509.43     24.23 o 
  -4  12   7      166.65      165.78     15.75 o 
  -3  12   7      330.54      321.72     17.93 o 
  -2  12   7       30.37       43.80     14.47 o 
  -1  12   7      213.61      250.00     33.13 o 
   0  12   7      318.37      350.54     28.92 o 
   1  12   7      373.23      390.09     24.34 o 
   2  12   7      124.07      141.92     18.04 o 
   3  12   7      176.30      168.22     26.81 o 
   4  12   7      134.80      177.03     27.93 o 
   5  12   7      115.29      133.96     13.67 o 
   6  12   7      245.94      264.66     21.36 o 
   7  12   7        6.56       12.75     12.95 o 
   8  12   7        0.14        4.24     13.85 o 
  -7  13   7        2.47        4.17     11.86 o 
  -6  13   7       15.49       32.39     15.28 o 
  -5  13   7       15.42       21.98     13.97 o 
  -4  13   7        3.01       -2.72     12.79 o 
  -3  13   7        5.47       -9.79     11.22 o 
  -2  13   7       45.84       56.70     16.94 o 
  -1  13   7       20.12        9.23     15.59 o 
   0  13   7       23.69       33.09     16.83 o 
   1  13   7        8.03       -8.54     14.75 o 
   2  13   7        2.87        0.45     15.42 o 
   3  13   7        7.15        3.36     16.53 o 
   4  13   7       79.37       83.16     19.32 o 
   5  13   7        0.47       -7.31     12.72 o 
   6  13   7       43.62       76.02     16.72 o 
   7  13   7        4.60      -13.69     16.53 o 
  -5  14   7      134.58      131.17     22.02 o 
  -4  14   7        6.00       12.38     13.16 o 
  -3  14   7      157.78      138.66     20.38 o 
  -2  14   7        2.13      -10.56     15.47 o 
  -1  14   7       95.20       91.63     19.05 o 
   0  14   7       93.84       97.77     20.17 o 
   1  14   7       57.01       66.71     19.65 o 
   2  14   7       79.93       85.12     19.84 o 
   3  14   7       24.27       45.47     18.65 o 
   4  14   7       28.26        1.82     18.20 o 
   5  14   7      121.21      129.31     24.52 o 
 -14   0   8       31.91       48.19     17.61 o 
 -13   0   8        3.52        5.03     15.01 o 
 -12   0   8      170.84      172.62     17.28 o 
 -11   0   8      911.04      863.02     27.22 o 
 -10   0   8      391.51      406.18     18.19 o 
  -9   0   8     1625.30     1448.90     35.32 o 
  -8   0   8       58.35       65.14      9.77 o 
  -7   0   8     3972.09     3745.83     68.13 o 
  -6   0   8       78.97       62.90      7.68 o 
  -5   0   8      216.57      205.30     12.82 o 
  -4   0   8     9345.23    10536.14    258.13 o 
  -3   0   8      194.85      110.02      9.87 o 
  -2   0   8     1526.41     1759.80     41.29 o 
  -1   0   8     4167.50     4410.89    145.70 o 
   0   0   8     4848.84     5297.69    145.81 o 
   1   0   8      909.71     1036.22     65.87 o 
   2   0   8     8738.26     9154.11    384.73 o 
   3   0   8    11468.33    11442.90    327.91 o 
   4   0   8     4033.56     4044.88     98.98 o 
   5   0   8        7.53       11.07      4.76 o 
   6   0   8       74.04       62.76     12.35 o 
   7   0   8     4284.82     4445.46    133.32 o 
   8   0   8     4936.82     4875.51    146.34 o 
   9   0   8      703.17      653.34     31.05 o 
  10   0   8        3.68       10.74     13.07 o 
 -14   1   8      128.39      167.26     16.93 o 
 -13   1   8      148.71      195.55     16.75 o 
 -12   1   8        6.05       14.46     10.05 o 
 -11   1   8      211.60      235.50     12.27 o 
 -10   1   8     2346.12     2228.91     37.20 o 
  -9   1   8     1258.16     1330.80     23.50 o 
  -8   1   8     1431.98     1425.82     23.24 o 
  -7   1   8      300.84      287.85     12.19 o 
  -6   1   8      302.86      282.87     10.57 o 
  -5   1   8      421.67      514.44     16.17 o 
  -4   1   8      160.22      148.21      6.77 o 
  -3   1   8      701.96      806.56     16.16 o 
  -2   1   8      662.80      710.30     13.47 o 
  -1   1   8      315.47      313.78     10.74 o 
   0   1   8     2026.85     2076.08     41.93 o 
   1   1   8      465.31      543.67     13.79 o 
   2   1   8       78.28       75.94     12.95 o 
   3   1   8      458.87      398.61     13.83 o 
   4   1   8      196.02      220.21      9.32 o 
   5   1   8       24.72       31.55      3.89 o 
   6   1   8      123.57      110.72     12.41 o 
   7   1   8      181.28      217.63      9.71 o 
   8   1   8      293.03      305.00     14.10 o 
   9   1   8      644.21      610.96     20.96 o 
  10   1   8       66.08       71.46     24.54 o 
  11   1   8       23.98       18.13     16.36 o 
  12   1   8       57.82       61.39     29.02 o 
  13   1   8       36.04       84.58     21.45 o 
  14   1   8       49.51       20.66     19.92 o 
 -14   2   8       43.77       34.60     15.25 o 
 -13   2   8       80.45       71.26     16.04 o 
 -12   2   8     1169.51     1218.48     34.32 o 
 -11   2   8      654.35      754.51     23.13 o 
 -10   2   8      944.41      856.56     23.97 o 
  -9   2   8      260.17      279.51     12.64 o 
  -8   2   8       40.11       49.16      6.94 o 
  -7   2   8     3078.54     3080.73     42.29 o 
  -6   2   8     3398.41     3321.04     47.14 o 
  -5   2   8     1633.64     1706.41     27.51 o 
  -4   2   8        3.26        4.95      3.69 o 
  -3   2   8     1081.87     1029.24     21.07 o 
  -2   2   8     9779.57    10000.83    167.34 o 
  -1   2   8     1619.00     1648.41     29.73 o 
   0   2   8     2202.48     2420.50     47.15 o 
   1   2   8       34.73       55.76      4.66 o 
   2   2   8      345.92      346.73     13.45 o 
   3   2   8      378.82      432.53     24.74 o 
   4   2   8      290.32      362.42     18.85 o 
   5   2   8      228.73      282.41     22.62 o 
   6   2   8      763.23      754.66     18.26 o 
   7   2   8      725.49      732.93     19.55 o 
   8   2   8       16.19       17.30     10.10 o 
   9   2   8        1.11       -7.97      7.97 o 
  10   2   8      291.79      287.96     16.00 o 
  11   2   8       84.56       86.73     12.55 o 
  12   2   8       71.05       57.88     14.89 o 
  13   2   8       83.91       73.43     15.36 o 
  14   2   8        8.48        7.37     15.27 o 
 -14   3   8        7.36       -3.05     12.39 o 
 -13   3   8      120.04      106.44     14.48 o 
 -12   3   8       57.32       71.76     12.80 o 
 -11   3   8       58.11       54.86     10.84 o 
 -10   3   8      439.80      438.12     17.05 o 
  -9   3   8     1214.01     1205.09     34.58 o 
  -8   3   8       66.58       58.81      9.19 o 
  -7   3   8       33.04       30.21      7.46 o 
  -6   3   8      361.23      350.00      9.97 o 
  -5   3   8     1540.08     1402.07     23.08 o 
  -4   3   8     2828.82     2837.41     39.68 o 
  -3   3   8        6.20        9.15      5.23 o 
  -2   3   8      342.13      339.85      9.66 o 
  -1   3   8       58.99       19.53      3.51 o 
   0   3   8     7507.83     7535.26    128.33 o 
   1   3   8     2668.96     2704.12     51.58 o 
   2   3   8     3948.78     4154.11     81.71 o 
   3   3   8      243.03      264.45      9.82 o 
   4   3   8     5943.88     5966.52    126.64 o 
   5   3   8     7722.70     7465.18    141.10 o 
   6   3   8     2950.48     2802.85     62.19 o 
   7   3   8     2228.18     2077.06     51.56 o 
   8   3   8      166.45      145.09     11.76 o 
   9   3   8     1814.88     1801.70     38.34 o 
  10   3   8      775.45      731.82     21.54 o 
  11   3   8      649.48      655.44     23.07 o 
  12   3   8      272.85      244.81     50.25 o 
  13   3   8       50.88       63.79     21.52 o 
  14   3   8      104.70       33.61     34.26 o 
 -14   4   8        5.92       10.87     12.86 o 
 -13   4   8        5.52      -11.33     11.33 o 
 -12   4   8       28.72       28.48     11.63 o 
 -11   4   8      189.05      183.78     13.00 o 
 -10   4   8        0.19       -2.00      7.86 o 
  -9   4   8       57.57       75.39      8.00 o 
  -8   4   8      379.82      393.66     12.46 o 
  -7   4   8       88.49       75.16      7.08 o 
  -6   4   8       63.21       72.95      6.12 o 
  -5   4   8       40.44       33.75      4.75 o 
  -4   4   8      762.45      750.42     17.97 o 
  -3   4   8      276.87      372.16     10.38 o 
  -2   4   8     3476.73     3624.11     61.24 o 
  -1   4   8      782.16      897.17     18.59 o 
   0   4   8     2881.67     3013.89     76.43 o 
   1   4   8     3818.71     3837.84     87.11 o 
   2   4   8     2163.98     2142.33     44.64 o 
   3   4   8     1776.99     1763.89     31.18 o 
   4   4   8      227.52      261.81      9.03 o 
   5   4   8      259.41      274.77     21.66 o 
   6   4   8      313.78      310.38     17.13 o 
   7   4   8      305.75      288.90     14.42 o 
   8   4   8       33.74       54.49     10.11 o 
   9   4   8      220.51      236.35     15.20 o 
  10   4   8      147.97      159.63     14.76 o 
  11   4   8        6.65       11.93     13.34 o 
  12   4   8      161.22      178.38     32.57 o 
  13   4   8        0.98       -1.95     15.12 o 
  14   4   8       10.99        4.16     17.12 o 
 -13   5   8      132.74      114.11     14.47 o 
 -12   5   8       87.83       81.86     12.39 o 
 -11   5   8      162.03      175.77     13.34 o 
 -10   5   8      591.50      606.10     17.20 o 
  -9   5   8     2878.09     2785.26     46.82 o 
  -8   5   8      609.72      625.56     15.52 o 
  -7   5   8     1071.96      979.92     19.77 o 
  -6   5   8     1134.81     1079.39     21.00 o 
  -5   5   8     3746.34     3644.86     57.33 o 
  -4   5   8     4217.83     4196.63     75.46 o 
  -3   5   8     3690.33     3783.28     58.70 o 
  -2   5   8        7.49       16.80      5.66 o 
  -1   5   8      775.63      859.76     15.72 o 
   0   5   8     6632.10     6572.92    106.47 o 
   1   5   8       13.00        9.96      3.39 o 
   2   5   8     6772.38     6890.28    121.05 o 
   3   5   8      725.01      769.44     18.04 o 
   4   5   8      542.10      534.71     11.17 o 
   5   5   8       38.56       41.52      6.35 o 
   6   5   8      128.01      171.31     11.13 o 
   7   5   8      413.85      377.41     16.44 o 
   8   5   8      485.42      444.58     18.76 o 
   9   5   8       30.25       49.00     11.29 o 
  10   5   8      218.58      198.00     23.35 o 
  11   5   8       89.58       99.58     17.12 o 
  12   5   8       45.73       39.28     15.80 o 
  13   5   8      135.58      162.66     20.71 o 
 -13   6   8        0.90      -11.17     11.17 o 
 -12   6   8       15.01       25.77     12.13 o 
 -11   6   8        1.45        2.98      8.87 o 
 -10   6   8       89.44       78.00      8.56 o 
  -9   6   8      374.37      385.65     16.38 o 
  -8   6   8      120.94      109.92      7.94 o 
  -7   6   8       69.09       87.48      6.28 o 
  -6   6   8     1987.19     1912.90     41.84 o 
  -5   6   8     1483.54     1378.77     25.58 o 
  -4   6   8      291.44      298.27     12.46 o 
  -3   6   8     3738.22     3688.47     61.69 o 
  -2   6   8     1290.23     1236.88     23.53 o 
  -1   6   8      741.51      714.48     13.50 o 
   0   6   8      674.39      684.93     17.53 o 
   1   6   8      173.15      189.40      7.44 o 
   2   6   8     4251.11     4281.84     71.26 o 
   3   6   8     1988.11     1907.79     37.86 o 
   4   6   8     1524.59     1444.35     23.93 o 
   5   6   8      558.75      565.13     13.51 o 
   6   6   8        1.85        0.85      6.78 o 
   7   6   8      941.07      986.33     46.42 o 
   8   6   8      596.62      598.86     22.21 o 
   9   6   8      373.45      371.94     18.79 o 
  10   6   8      161.17      126.68     14.64 o 
  11   6   8       59.07       60.93     22.18 o 
  12   6   8        4.32        7.43     15.28 o 
  13   6   8      391.68      383.05     32.78 o 
 -13   7   8       23.66       20.16     13.22 o 
 -12   7   8       56.82       59.56     10.24 o 
 -11   7   8        0.08       17.71      8.58 o 
 -10   7   8       24.96       13.76      7.94 o 
  -9   7   8      212.81      222.45      8.58 o 
  -8   7   8      172.56      147.51      8.20 o 
  -7   7   8      453.91      467.54     17.48 o 
  -6   7   8      154.80      169.21     10.04 o 
  -5   7   8       29.87       26.91      6.44 o 
  -4   7   8      782.13      711.70     16.99 o 
  -3   7   8      220.03      221.50      9.18 o 
  -2   7   8      798.38      781.48     17.08 o 
  -1   7   8     2141.29     2086.01     36.31 o 
   0   7   8     3669.92     3618.37     64.17 o 
   1   7   8      312.65      281.22      9.43 o 
   2   7   8      201.96      196.30      8.35 o 
   3   7   8      667.91      694.06     16.51 o 
   4   7   8      829.72      831.90     18.20 o 
   5   7   8     1579.78     1567.83     32.23 o 
   6   7   8       64.70       60.19      7.45 o 
   7   7   8       55.28       50.36      9.66 o 
   8   7   8      117.86       92.47     12.14 o 
   9   7   8      451.19      430.16     20.39 o 
  10   7   8       98.47      149.49     17.08 o 
  11   7   8      145.93      172.65     21.13 o 
  12   7   8        0.94        0.79     16.34 o 
  13   7   8       43.59       50.28     23.50 o 
 -12   8   8      315.30      331.84     27.77 o 
 -11   8   8      472.98      473.37     23.47 o 
 -10   8   8      257.77      248.07     19.30 o 
  -9   8   8        1.68       -8.29      8.29 o 
  -8   8   8      113.94      113.04      9.07 o 
  -7   8   8     1908.85     1898.68     33.80 o 
  -6   8   8     1360.67     1253.38     24.24 o 
  -5   8   8      663.65      615.75     15.60 o 
  -4   8   8      259.84      251.75     12.57 o 
  -3   8   8      325.02      333.83     10.81 o 
  -2   8   8     2137.56     2109.17     37.27 o 
  -1   8   8     1302.16     1291.07     26.82 o 
   0   8   8      282.36      262.62     16.23 o 
   1   8   8        1.23        5.76      5.72 o 
   2   8   8     2412.45     2455.60     43.50 o 
   3   8   8       73.43       71.66      7.07 o 
   4   8   8       81.25       90.93      8.97 o 
   5   8   8        0.28       -2.28      4.71 o 
   6   8   8      373.47      348.19     11.94 o 
   7   8   8       68.30       70.48      8.33 o 
   8   8   8      229.38      220.51     13.17 o 
   9   8   8      119.95      142.41     15.89 o 
  10   8   8       29.75       22.14     14.39 o 
  11   8   8       74.87      115.56     18.60 o 
  12   8   8      119.95       97.00     24.46 o 
 -11   9   8        4.13        6.33     13.65 o 
 -10   9   8       31.50       43.97     14.98 o 
  -9   9   8       51.72       52.74     13.37 o 
  -8   9   8      132.98      166.76     14.78 o 
  -7   9   8       33.51       49.95     11.14 o 
  -6   9   8       20.20       23.84     11.48 o 
  -5   9   8        3.11       10.96      9.66 o 
  -4   9   8      278.77      242.87     13.83 o 
  -3   9   8      224.40      225.33     12.79 o 
  -2   9   8      170.18      163.62     11.04 o 
  -1   9   8       93.59       99.54      9.58 o 
   0   9   8      526.22      502.64     14.99 o 
   1   9   8      445.64      427.62     14.12 o 
   2   9   8       21.67       36.79      6.84 o 
   3   9   8       13.11       23.23      7.12 o 
   4   9   8       60.55       59.77      8.13 o 
   5   9   8      181.54      179.56     12.88 o 
   6   9   8      282.70      261.92     10.53 o 
   7   9   8      209.77      254.40     11.34 o 
   8   9   8       12.88       20.30      9.48 o 
   9   9   8        0.84       -9.09     10.45 o 
  10   9   8       24.43       36.52     15.23 o 
  11   9   8       41.48       30.99     13.62 o 
 -10  10   8        0.92      -13.30     13.30 o 
  -9  10   8       29.43       31.68     13.46 o 
  -8  10   8        9.99       -1.49     11.09 o 
  -7  10   8      627.74      618.74     36.67 o 
  -6  10   8       56.68       22.65     15.93 o 
  -5  10   8        5.84       11.92     10.29 o 
  -4  10   8      116.93      136.36     15.66 o 
  -3  10   8       79.95       98.89     16.20 o 
  -2  10   8     1041.67     1082.05     37.32 o 
  -1  10   8       90.89       81.00     13.23 o 
   0  10   8      240.28      247.68     17.97 o 
   1  10   8      654.95      703.04     35.91 o 
   2  10   8      512.32      522.89     26.61 o 
   3  10   8     1096.85     1131.88     25.27 o 
   4  10   8      224.31      222.59     13.62 o 
   5  10   8        1.91       -3.74      6.68 o 
   6  10   8      464.40      498.49     16.27 o 
   7  10   8      744.62      783.93     20.87 o 
   8  10   8      358.15      410.92     17.13 o 
   9  10   8      156.84      168.78     14.14 o 
  10  10   8        8.18        8.82     12.23 o 
  -9  11   8       68.49       66.46     15.51 o 
  -8  11   8      380.27      374.21     26.72 o 
  -7  11   8        2.89       -6.31     10.91 o 
  -6  11   8       22.98       35.36     12.18 o 
  -5  11   8      116.72      128.76     15.31 o 
  -4  11   8      694.77      688.59     25.87 o 
  -3  11   8      148.35      158.36     13.46 o 
  -2  11   8      225.89      219.73     14.86 o 
  -1  11   8       15.90       20.71     12.82 o 
   0  11   8      387.80      415.42     23.31 o 
   1  11   8      124.54      133.85     15.85 o 
   2  11   8      161.58      158.85     19.34 o 
   3  11   8      117.25      108.79     29.80 o 
   4  11   8        0.80       -3.95     11.86 o 
   5  11   8       23.97       20.52      8.70 o 
   6  11   8       12.57       -4.15     14.89 o 
   7  11   8       34.95       28.27     13.11 o 
   8  11   8        9.87       18.01     11.09 o 
   9  11   8       16.84       16.11     10.56 o 
  -8  12   8       18.84       13.21     12.31 o 
  -7  12   8       28.05       23.60     12.28 o 
  -6  12   8      220.41      256.62     17.89 o 
  -5  12   8        0.19       -0.79     14.01 o 
  -4  12   8        0.56        5.88     12.20 o 
  -3  12   8        0.44      -10.25     10.25 o 
  -2  12   8       30.35       37.52     14.20 o 
  -1  12   8      126.87      140.79     32.13 o 
   0  12   8        3.26       -8.27     13.94 o 
   1  12   8        4.52       25.67     15.14 o 
   2  12   8       29.73       32.92     18.07 o 
   3  12   8       54.98      109.83     17.77 o 
   4  12   8        2.90        0.98     15.12 o 
   5  12   8        2.95        0.05     12.49 o 
   6  12   8        3.47       12.84     11.90 o 
   7  12   8       27.72       38.33     14.03 o 
   8  12   8       28.57       15.18     16.44 o 
  -7  13   8        0.29        4.42     14.78 o 
  -6  13   8      158.29      162.70     18.43 o 
  -5  13   8      171.21      138.69     16.51 o 
  -4  13   8       64.11       73.15     14.06 o 
  -3  13   8       24.05       32.14     16.39 o 
  -2  13   8       12.46       14.94     15.74 o 
  -1  13   8      178.34      156.11     20.23 o 
   0  13   8      613.64      703.58     33.70 o 
   1  13   8      102.09      119.86     20.05 o 
   2  13   8      165.76      180.26     21.50 o 
   3  13   8       58.44       73.74     21.77 o 
   4  13   8      172.80      188.61     26.96 o 
   5  13   8      288.05      326.71     26.71 o 
   6  13   8      226.87      239.61     34.01 o 
   7  13   8       16.56        8.46     15.38 o 
  -4  14   8       79.13       71.69     13.46 o 
  -3  14   8        1.29       -8.28     15.39 o 
  -2  14   8        9.26      -12.84     16.56 o 
  -1  14   8        0.92       17.70     17.97 o 
   0  14   8       57.90       62.21     19.33 o 
   1  14   8       17.58        8.92     18.01 o 
   2  14   8        3.49      -12.66     18.03 o 
   3  14   8        8.17       -8.53     17.72 o 
   4  14   8        0.85       -0.90     22.73 o 
 -14   1   9        2.32        0.30     13.27 o 
 -13   1   9      183.48      172.57     20.83 o 
 -12   1   9      637.46      684.56     19.99 o 
 -11   1   9     1190.05     1131.24     26.81 o 
 -10   1   9       26.10       36.34      8.29 o 
  -9   1   9      638.23      636.24     18.98 o 
  -8   1   9      452.30      467.00     12.54 o 
  -7   1   9     1980.09     1979.90     30.75 o 
  -6   1   9      238.70      217.56      7.21 o 
  -5   1   9      230.24      266.95      8.34 o 
  -4   1   9     7020.62     7507.52    112.84 o 
  -3   1   9     3231.83     3014.85     54.63 o 
  -2   1   9     5608.94     5469.65     92.36 o 
  -1   1   9     2112.68     2157.86     52.63 o 
   0   1   9     4326.03     4505.86     88.45 o 
   1   1   9      117.01       84.63      4.31 o 
   2   1   9     8281.50     8539.93    182.40 o 
   3   1   9     4633.61     4585.53    108.34 o 
   4   1   9     1670.35     1608.16     28.97 o 
   5   1   9      143.24      161.70      6.35 o 
   6   1   9      773.10      789.52     17.40 o 
   7   1   9     1138.89     1152.37     25.62 o 
   8   1   9     1650.42     1589.75     34.67 o 
   9   1   9       12.19       20.38      7.29 o 
  10   1   9      115.59      138.00     12.61 o 
  11   1   9      188.25      154.83     16.50 o 
  12   1   9      355.72      308.92     27.48 o 
  13   1   9      235.10      294.07     27.83 o 
  14   1   9        3.48        5.88     18.34 o 
 -14   2   9       47.77       54.86     16.14 o 
 -13   2   9      106.11      129.51     15.75 o 
 -12   2   9        4.11       13.00     11.81 o 
 -11   2   9      477.92      473.01     18.66 o 
 -10   2   9     1268.21     1217.48     29.92 o 
  -9   2   9      716.26      726.62     19.89 o 
  -8   2   9      236.57      263.90     11.45 o 
  -7   2   9      353.31      370.48     11.95 o 
  -6   2   9     1107.18     1110.88     19.26 o 
  -5   2   9      634.41      632.25     12.50 o 
  -4   2   9     3354.86     3600.93     56.01 o 
  -3   2   9      120.88      186.38      7.31 o 
  -2   2   9      130.20      170.27      6.60 o 
  -1   2   9     1415.64     1651.36     32.77 o 
   0   2   9       95.95       56.63      4.87 o 
   1   2   9     4105.96     4164.29     75.83 o 
   2   2   9      310.97      338.89     13.35 o 
   3   2   9      514.95      602.85     19.67 o 
   4   2   9     3421.10     3425.73     66.21 o 
   5   2   9     2111.72     1989.37     45.08 o 
   6   2   9      456.60      443.00     12.74 o 
   7   2   9      915.75      896.74     19.59 o 
   8   2   9       74.55       77.48      8.72 o 
   9   2   9      674.66      673.44     42.99 o 
  10   2   9      165.84      152.54     12.48 o 
  11   2   9      123.48      108.42     14.40 o 
  12   2   9        1.96       13.70     10.73 o 
  13   2   9       26.48       26.86     14.51 o 
  14   2   9       11.61       16.07     14.68 o 
 -14   3   9        9.26        5.30     13.04 o 
 -13   3   9       23.39       29.23     13.22 o 
 -12   3   9       13.72        7.21     11.78 o 
 -11   3   9      253.11      282.55     15.40 o 
 -10   3   9      128.55      124.31     11.57 o 
  -9   3   9       27.58       28.89      8.33 o 
  -8   3   9      387.63      359.26     12.43 o 
  -7   3   9      504.05      496.76     12.35 o 
  -6   3   9     1818.20     1887.83     30.46 o 
  -5   3   9        0.16       -1.76      4.10 o 
  -4   3   9       32.08       34.14      3.77 o 
  -3   3   9       29.77       16.14      4.82 o 
  -2   3   9      981.99     1021.53     22.77 o 
  -1   3   9      610.47      651.91     13.75 o 
   0   3   9     2749.79     3066.16     48.42 o 
   1   3   9      896.69      947.91     16.86 o 
   2   3   9     2359.84     2545.42     51.44 o 
   3   3   9      215.02      200.12      7.34 o 
   4   3   9       10.94       -4.43      4.98 o 
   5   3   9      356.12      314.05     15.91 o 
   6   3   9      500.80      501.47     15.44 o 
   7   3   9      573.28      581.58     24.99 o 
   8   3   9      307.64      300.37     19.53 o 
   9   3   9       34.06       36.65     11.77 o 
  10   3   9       38.02       56.49     17.12 o 
  11   3   9      171.22      153.51     20.97 o 
  12   3   9       38.45       52.73     19.31 o 
  13   3   9       96.35      139.28     23.66 o 
  14   3   9       21.98       34.06     33.42 o 
 -14   4   9      420.30      448.30     26.50 o 
 -13   4   9       38.37       46.99     13.29 o 
 -12   4   9       68.46       92.75     13.40 o 
 -11   4   9       93.23      120.39     12.89 o 
 -10   4   9      741.33      778.69     21.29 o 
  -9   4   9     1624.94     1552.46     35.94 o 
  -8   4   9      178.46      186.03      9.32 o 
  -7   4   9       40.05       35.66      6.32 o 
  -6   4   9      357.84      356.84     11.89 o 
  -5   4   9     2017.07     2012.15     31.26 o 
  -4   4   9     3282.22     3189.17     53.72 o 
  -3   4   9      372.87      324.39     17.17 o 
  -2   4   9      120.42      163.91      6.71 o 
  -1   4   9     8263.09     8674.83    164.50 o 
   0   4   9     2596.60     2400.60     55.38 o 
   1   4   9      166.25      109.06      8.52 o 
   2   4   9     1751.37     1804.56     44.93 o 
   3   4   9     2292.91     2498.14     39.52 o 
   4   4   9      825.78      857.57     17.44 o 
   5   4   9     6593.12     6622.73    113.93 o 
   6   4   9      507.99      478.04     17.48 o 
   7   4   9      932.63      882.79     26.01 o 
   8   4   9     1294.68     1248.31     34.06 o 
   9   4   9      359.28      385.83     18.16 o 
  10   4   9      489.29      530.34     22.64 o 
  11   4   9      151.02      157.47     22.81 o 
  12   4   9        2.92       12.76     15.21 o 
  13   4   9        2.22      -19.40     19.40 o 
  14   4   9      339.16      366.14     49.53 o 
 -13   5   9        4.58       -2.35     11.44 o 
 -12   5   9        1.90       -8.21     10.65 o 
 -11   5   9       42.68       39.95     10.59 o 
 -10   5   9       22.87       33.13      8.29 o 
  -9   5   9      168.74      170.59      9.95 o 
  -8   5   9      293.67      289.19     10.73 o 
  -7   5   9       80.32       79.72      6.80 o 
  -6   5   9      974.43      874.16     17.57 o 
  -5   5   9        3.58        1.71      6.84 o 
  -4   5   9      157.23      168.77     11.33 o 
  -3   5   9        6.17       18.74      4.71 o 
  -2   5   9      284.42      299.16      7.84 o 
  -1   5   9      140.82      143.74      6.54 o 
   0   5   9       69.94       40.93      4.87 o 
   1   5   9      535.81      509.76     12.02 o 
   2   5   9     1034.29     1085.45     21.22 o 
   3   5   9        1.13       -2.38      2.99 o 
   4   5   9      259.98      256.61      8.84 o 
   5   5   9      302.67      300.81     13.11 o 
   6   5   9       77.25       99.65      9.31 o 
   7   5   9       15.44        5.98      8.50 o 
   8   5   9       95.91       58.28     10.55 o 
   9   5   9       31.15       30.31     10.81 o 
  10   5   9        0.78       -6.67     11.19 o 
  11   5   9       56.88       44.56     13.42 o 
  12   5   9        0.47       -7.72     14.51 o 
  13   5   9       60.33       46.60     17.53 o 
 -13   6   9       65.18       46.69     22.57 o 
 -12   6   9       11.42        6.44     10.70 o 
 -11   6   9       42.03       38.76      9.80 o 
 -10   6   9      164.03      187.49     10.86 o 
  -9   6   9      436.69      447.54     21.02 o 
  -8   6   9      359.41      364.26     11.48 o 
  -7   6   9      191.94      203.45     11.89 o 
  -6   6   9      335.79      334.15     13.98 o 
  -5   6   9     4824.89     4582.97     71.54 o 
  -4   6   9      453.86      436.16     13.04 o 
  -3   6   9      560.36      530.45     13.80 o 
  -2   6   9      198.14      202.44      7.98 o 
  -1   6   9     2805.89     2707.07     45.71 o 
   0   6   9     3916.06     4049.45     71.09 o 
   1   6   9      176.91      166.64      9.85 o 
   2   6   9     1788.43     1744.42     34.73 o 
   3   6   9      663.09      647.99     15.48 o 
   4   6   9     1166.62     1091.45     18.95 o 
   5   6   9       80.34       85.11      7.10 o 
   6   6   9       35.55       20.51      7.86 o 
   7   6   9       18.62       51.10     13.08 o 
   8   6   9      258.35      290.94     16.29 o 
   9   6   9      275.62      302.42     17.22 o 
  10   6   9      477.90      457.88     21.78 o 
  11   6   9       27.52       20.22     14.81 o 
  12   6   9       18.93       39.26     20.73 o 
  13   6   9      101.26       77.46     19.35 o 
 -12   7   9      136.57      151.49     14.29 o 
 -11   7   9      358.10      371.92     18.96 o 
 -10   7   9       86.18       96.76     10.49 o 
  -9   7   9      109.58       99.68      8.11 o 
  -8   7   9        4.61       -0.32      7.47 o 
  -7   7   9      962.21      904.22     21.42 o 
  -6   7   9     1507.79     1447.44     27.46 o 
  -5   7   9      131.33      134.71     14.02 o 
  -4   7   9      615.46      611.64     17.67 o 
  -3   7   9     1017.85      943.31     20.29 o 
  -2   7   9     1913.04     1799.54     32.64 o 
  -1   7   9      384.22      375.29     12.29 o 
   0   7   9        6.86        7.79      5.23 o 
   1   7   9       13.03        6.28      5.06 o 
   2   7   9     3597.85     3508.91     59.84 o 
   3   7   9      848.05      803.98     30.20 o 
   4   7   9      207.79      197.87      9.78 o 
   5   7   9      128.21      135.23     11.33 o 
   6   7   9      165.17      146.94     11.47 o 
   7   7   9      492.47      505.95     18.48 o 
   8   7   9      900.95      966.89     29.73 o 
   9   7   9      128.68      112.45     19.85 o 
  10   7   9       20.65        2.11     16.02 o 
  11   7   9       64.49      114.32     17.88 o 
  12   7   9       93.47      101.51     19.14 o 
 -12   8   9        3.72       -7.43     14.63 o 
 -11   8   9        6.01       -0.58     15.51 o 
 -10   8   9        0.41       -5.94      8.57 o 
  -9   8   9        5.64        0.80      7.29 o 
  -8   8   9       78.89       83.08      8.61 o 
  -7   8   9      174.61      186.96     12.69 o 
  -6   8   9       46.37       51.68     11.41 o 
  -5   8   9       13.61       11.52      8.84 o 
  -4   8   9      113.56      115.55      8.04 o 
  -3   8   9      970.75      927.52     20.10 o 
  -2   8   9      436.08      417.45     14.33 o 
  -1   8   9       39.17       37.63      6.93 o 
   0   8   9     1420.54     1384.23     31.13 o 
   1   8   9      112.97      122.43      8.11 o 
   2   8   9       18.39       29.37      6.32 o 
   3   8   9      521.91      549.56     14.80 o 
   4   8   9      328.87      322.50     17.61 o 
   5   8   9       81.61       80.64      7.43 o 
   6   8   9       13.71        9.47      6.32 o 
   7   8   9       37.55       45.83     11.09 o 
   8   8   9        0.89        6.92     10.29 o 
   9   8   9       79.27       31.84     14.39 o 
  10   8   9        1.69        1.75     15.41 o 
  11   8   9        7.84      -14.90     14.90 o 
  12   8   9        1.62      -15.54     15.54 o 
 -11   9   9       95.92       46.73     14.88 o 
 -10   9   9       25.79       17.95     13.52 o 
  -9   9   9      101.82       84.32     14.35 o 
  -8   9   9      289.47      284.33     17.76 o 
  -7   9   9     1473.48     1353.42     36.72 o 
  -6   9   9      390.30      384.71     20.85 o 
  -5   9   9      240.36      234.91     11.58 o 
  -4   9   9       40.01       62.67      7.96 o 
  -3   9   9      329.17      339.50     12.85 o 
  -2   9   9     1609.86     1619.86     30.02 o 
  -1   9   9      255.49      233.75     12.92 o 
   0   9   9        6.19       -1.22      6.73 o 
   1   9   9     1545.73     1571.15     43.98 o 
   2   9   9       24.14       18.94     11.28 o 
   3   9   9      391.90      420.80     15.43 o 
   4   9   9      770.80      769.13     22.91 o 
   5   9   9      200.64      192.53     10.18 o 
   6   9   9      117.37      126.39      9.91 o 
   7   9   9      768.64      831.26     21.55 o 
   8   9   9      154.50      133.53     12.39 o 
   9   9   9      151.70      173.73     21.38 o 
  10   9   9      131.31      152.79     16.23 o 
  11   9   9       18.48       -1.55     12.99 o 
 -10  10   9       12.76        9.29     13.86 o 
  -9  10   9       91.13       81.99     14.86 o 
  -8  10   9       16.40        7.01     11.49 o 
  -7  10   9       36.38       27.77     11.17 o 
  -6  10   9       33.09       18.64     10.55 o 
  -5  10   9       89.31       93.26     12.04 o 
  -4  10   9      497.87      481.39     22.81 o 
  -3  10   9       15.52       11.06      8.73 o 
  -2  10   9       38.57       20.72      8.31 o 
  -1  10   9      190.92      189.10     16.22 o 
   0  10   9      558.02      502.14     24.27 o 
   1  10   9      312.39      277.51     14.89 o 
   2  10   9        3.54       -7.11      7.11 o 
   3  10   9       88.73      113.80     11.98 o 
   4  10   9      104.37      111.11     12.03 o 
   5  10   9       40.25       49.57      7.83 o 
   6  10   9      324.09      328.19     22.72 o 
   7  10   9       75.30      101.79     17.25 o 
   8  10   9       29.54       36.19     10.32 o 
   9  10   9       25.22       33.26     15.40 o 
  10  10   9        3.22       -4.91     11.98 o 
  -9  11   9        9.98       37.81     14.43 o 
  -8  11   9        4.68       18.71     12.60 o 
  -7  11   9      105.73      119.59     16.29 o 
  -6  11   9       81.55      102.64     14.00 o 
  -5  11   9       11.97        4.52     10.98 o 
  -4  11   9      268.01      270.53     17.25 o 
  -3  11   9       10.85        3.78      9.78 o 
  -2  11   9      521.94      550.42     26.72 o 
  -1  11   9       63.65       70.38     14.48 o 
   0  11   9       10.63        7.58     13.14 o 
   1  11   9      213.87      240.80     19.99 o 
   2  11   9      252.76      301.32     21.48 o 
   3  11   9      339.65      373.97     26.51 o 
   4  11   9       34.75       31.63     10.19 o 
   5  11   9       98.16       99.97      8.66 o 
   6  11   9       10.04        0.00      8.38 o 
   7  11   9      348.34      365.61     17.62 o 
   8  11   9        3.04        8.29     20.51 o 
   9  11   9       54.34       61.48     11.55 o 
  -8  12   9       13.96       19.90     12.89 o 
  -7  12   9        0.57       -9.09     11.73 o 
  -6  12   9      119.55      126.76     15.16 o 
  -5  12   9      461.52      445.45     22.71 o 
  -4  12   9      158.63      152.69     15.35 o 
  -3  12   9       87.07       78.58     20.46 o 
  -2  12   9        0.16       20.50     14.30 o 
  -1  12   9      327.29      326.41     23.26 o 
   0  12   9      446.08      434.90     25.30 o 
   1  12   9      241.00      248.54     29.28 o 
   2  12   9       64.18       37.32     15.47 o 
   3  12   9       58.47       74.46     17.04 o 
   4  12   9      184.55      165.66     48.69 o 
   5  12   9       24.36       25.36     11.11 o 
   6  12   9      141.19      119.08     14.89 o 
   7  12   9        9.68        2.26     14.42 o 
   8  12   9       39.53       45.18     16.81 o 
  -6  13   9        0.00       -2.08     13.94 o 
  -5  13   9        1.06        1.90     13.24 o 
  -4  13   9       16.27        5.98     12.21 o 
  -3  13   9        7.85        7.90     15.40 o 
  -2  13   9        0.01       -4.85     14.94 o 
  -1  13   9        4.57      -11.10     15.70 o 
   0  13   9        0.43      -14.26     16.09 o 
   1  13   9        1.54      -11.40     15.84 o 
   2  13   9        9.11       -0.84     16.72 o 
   3  13   9        3.30       16.53     16.84 o 
   4  13   9       14.90       22.61     24.29 o 
   5  13   9       12.18       19.78     13.46 o 
   6  13   9       14.04       16.54     19.15 o 
  -4  14   9        9.05       18.36     17.55 o 
  -3  14   9       27.29       30.68     17.79 o 
  -2  14   9       11.23        4.93     17.06 o 
  -1  14   9       61.29       31.84     18.97 o 
   0  14   9      115.95      117.22     20.95 o 
   1  14   9       66.53      105.83     23.69 o 
   2  14   9        1.12      -16.31     18.03 o 
   3  14   9       18.65       12.73     18.44 o 
   4  14   9      128.86      112.88     28.45 o 
 -14   0  10       14.72       25.84     17.98 o 
 -13   0  10        4.05        1.26     15.58 o 
 -12   0  10      199.07      166.63     17.37 o 
 -11   0  10      333.77      292.56     17.56 o 
 -10   0  10       43.94       48.72     11.51 o 
  -9   0  10     1371.05     1240.77     32.13 o 
  -8   0  10      167.42      190.66     12.41 o 
  -7   0  10      729.15      720.99     19.64 o 
  -6   0  10      401.83      475.44     16.36 o 
  -5   0  10       67.94       61.40      9.92 o 
  -4   0  10     3264.32     3054.78     67.40 o 
  -3   0  10     2022.23     1965.59     52.70 o 
  -2   0  10     4048.27     3993.22    105.75 o 
  -1   0  10     1134.71     1110.34     41.46 o 
   0   0  10      936.21      896.23     28.94 o 
   1   0  10     5121.97     4558.21    116.59 o 
   2   0  10    19144.69    19449.96    476.50 o 
   3   0  10    11173.82    11770.69    337.92 o 
   4   0  10       24.16       45.66     13.43 o 
   5   0  10     1375.77     1384.04     36.19 o 
   6   0  10      272.41      244.19     12.22 o 
   7   0  10     5931.31     5904.53    139.56 o 
   8   0  10     1784.11     1715.93     46.41 o 
   9   0  10       96.03      106.84     14.65 o 
  10   0  10      496.89      449.67     20.01 o 
  11   0  10      129.77      162.53     23.13 o 
  12   0  10     1213.54     1291.31     65.10 o 
  13   0  10       75.30       38.75     21.40 o 
  14   0  10       80.40       48.30     23.28 o 
 -14   1  10       72.33      129.24     21.56 o 
 -13   1  10        3.76        8.31     12.49 o 
 -12   1  10        3.44       -0.31      9.77 o 
 -11   1  10      357.14      371.08     15.60 o 
 -10   1  10      912.03      920.93     21.72 o 
  -9   1  10       11.89       25.79      7.16 o 
  -8   1  10      271.48      285.37     14.33 o 
  -7   1  10       25.40        9.90      5.46 o 
  -6   1  10       66.02       84.94      6.35 o 
  -5   1  10      430.15      455.02     11.28 o 
  -4   1  10     2473.92     2438.11     37.18 o 
  -3   1  10     2903.89     2926.22     53.34 o 
  -2   1  10      481.34      463.00     11.92 o 
  -1   1  10      921.43     1031.54     25.29 o 
   0   1  10       67.59      115.52      5.27 o 
   1   1  10        1.71        2.01      3.08 o 
   2   1  10      662.08      754.47     43.47 o 
   3   1  10      274.46      294.67     12.66 o 
   4   1  10      199.10      241.77      7.04 o 
   5   1  10       20.88       12.85      3.91 o 
   6   1  10       38.60       26.16      4.98 o 
   7   1  10       77.91       95.71      6.87 o 
   8   1  10      144.75      124.94      8.75 o 
   9   1  10       43.01       22.81      7.42 o 
  10   1  10       27.16       22.49     10.28 o 
  11   1  10        4.49        3.85     14.59 o 
  12   1  10       15.98       18.23     14.40 o 
  13   1  10        4.46       -2.87     16.36 o 
  14   1  10        0.73      -18.07     22.86 o 
 -14   2  10       89.50      104.37     17.85 o 
 -13   2  10      302.35      295.76     19.19 o 
 -12   2  10      995.76     1103.35     36.65 o 
 -11   2  10      303.11      331.92     16.43 o 
 -10   2  10      342.73      328.55     15.52 o 
  -9   2  10      941.46      952.41     20.51 o 
  -8   2  10     1536.29     1520.85     25.73 o 
  -7   2  10     1251.40     1252.54     21.67 o 
  -6   2  10     2867.63     2730.70     37.90 o 
  -5   2  10      136.82      116.93      5.96 o 
  -4   2  10      727.72      858.46     16.53 o 
  -3   2  10     4426.58     4941.95     80.37 o 
  -2   2  10      632.41      590.21     26.11 o 
  -1   2  10     5004.13     5460.59    108.83 o 
   0   2  10       44.58       59.65      4.62 o 
   1   2  10        6.61        9.92      3.25 o 
   2   2  10      572.23      598.04     19.25 o 
   3   2  10     1694.71     1730.77     32.94 o 
   4   2  10       93.73       88.38      6.00 o 
   5   2  10        5.57        9.14      5.58 o 
   6   2  10       18.01        7.21      4.07 o 
   7   2  10      292.87      285.34     10.24 o 
   8   2  10        4.55        3.26      6.74 o 
   9   2  10       13.04       25.32      8.38 o 
  10   2  10      372.99      401.04     23.33 o 
  11   2  10        4.59       -2.20     12.87 o 
  12   2  10      151.66      144.63     35.95 o 
  13   2  10       49.91       30.85     12.42 o 
 -14   3  10       41.96       40.70     14.15 o 
 -13   3  10       96.72      142.57     17.47 o 
 -12   3  10        3.41       11.85     12.01 o 
 -11   3  10      208.29      202.36     14.09 o 
 -10   3  10      722.95      729.97     22.00 o 
  -9   3  10      831.02      812.89     23.25 o 
  -8   3  10        2.46        4.99      7.15 o 
  -7   3  10        0.78       -5.23      5.23 o 
  -6   3  10     1777.57     1679.38     25.06 o 
  -5   3  10      372.02      372.68      9.60 o 
  -4   3  10     1518.93     1629.22     24.46 o 
  -3   3  10       30.42       37.72      4.69 o 
  -2   3  10     4457.11     4430.83     74.88 o 
  -1   3  10     1135.21     1078.49     21.59 o 
   0   3  10    10691.54    10938.94    149.33 o 
   1   3  10      153.14       98.31      4.56 o 
   2   3  10       12.34       19.15      3.70 o 
   3   3  10     4527.64     4631.56     83.24 o 
   4   3  10     6551.27     6469.42    120.96 o 
   5   3  10     4294.42     4207.23    101.44 o 
   6   3  10      411.25      433.73     16.30 o 
   7   3  10       84.52      108.84     10.30 o 
   8   3  10      366.47      385.19     17.22 o 
   9   3  10     2390.38     2307.36     78.30 o 
  10   3  10      878.18      896.65     41.13 o 
  11   3  10      326.30      349.92     44.27 o 
  12   3  10      289.92      289.18     26.79 o 
  13   3  10       41.30       28.81     21.08 o 
  14   3  10      118.53      102.92     35.84 o 
 -14   4  10       10.18       20.72     13.76 o 
 -13   4  10        5.52        0.82     12.43 o 
 -12   4  10       96.42      130.13     14.36 o 
 -11   4  10        2.86        8.42     10.52 o 
 -10   4  10        0.04        0.30      8.29 o 
  -9   4  10       48.47       52.88      8.63 o 
  -8   4  10        8.97        8.37      6.88 o 
  -7   4  10       90.58      104.26      7.37 o 
  -6   4  10       35.49       40.35      5.64 o 
  -5   4  10      330.20      292.67      8.30 o 
  -4   4  10      228.94      237.24     14.76 o 
  -3   4  10       32.10       16.70      4.43 o 
  -2   4  10       61.64       81.72      5.06 o 
  -1   4  10        1.32       14.08      4.57 o 
   0   4  10     1365.17     1360.85     23.25 o 
   1   4  10      235.50      175.65      5.68 o 
   2   4  10      770.21      780.53     15.62 o 
   3   4  10        3.55        8.47      3.53 o 
   4   4  10       22.39       21.10      4.37 o 
   5   4  10      647.38      603.00     22.02 o 
   6   4  10      606.20      634.92     20.97 o 
   7   4  10     1486.51     1384.56     35.79 o 
   8   4  10       39.54       65.59     10.87 o 
   9   4  10      110.22      114.76     14.30 o 
  10   4  10       11.65        0.53     12.07 o 
  11   4  10       62.97       60.40     14.62 o 
  12   4  10        1.46       19.19     18.37 o 
  13   4  10        1.27       14.42     19.67 o 
 -13   5  10       13.50       -1.76     12.43 o 
 -12   5  10       20.78        2.45     11.07 o 
 -11   5  10      286.13      265.12     17.18 o 
 -10   5  10     1143.18     1176.34     28.54 o 
  -9   5  10     1951.20     1868.27     36.24 o 
  -8   5  10        4.18        9.27      6.32 o 
  -7   5  10      282.54      267.40      9.60 o 
  -6   5  10     3959.75     3978.34     61.53 o 
  -5   5  10     2369.21     2480.69     47.91 o 
  -4   5  10     1866.75     1764.73     35.78 o 
  -3   5  10     2553.61     2303.21     37.87 o 
  -2   5  10        6.46        1.65      4.06 o 
  -1   5  10     1052.37     1112.85     21.34 o 
   0   5  10     3200.69     3243.26     54.55 o 
   1   5  10     1249.72     1284.48     24.62 o 
   2   5  10     2190.15     2261.08     39.63 o 
   3   5  10      613.37      639.52     12.23 o 
   4   5  10      218.16      237.14     12.22 o 
   5   5  10     1245.34     1348.08     29.00 o 
   6   5  10      105.99      109.27     16.05 o 
   7   5  10        0.92       -1.81      9.09 o 
   8   5  10        2.62       -3.63      9.56 o 
   9   5  10      212.48      220.70     15.32 o 
  10   5  10       95.92       61.21     12.62 o 
  11   5  10       39.55       42.95     13.47 o 
  12   5  10       43.71       38.17     15.74 o 
  13   5  10      181.95      207.14     21.80 o 
 -13   6  10        4.99       -6.31     11.69 o 
 -12   6  10       37.59       40.52     12.10 o 
 -11   6  10        8.29        4.05      9.74 o 
 -10   6  10       63.24       61.75      9.90 o 
  -9   6  10      598.84      595.47     17.56 o 
  -8   6  10        3.03        3.28      7.52 o 
  -7   6  10        4.76       -4.99      5.30 o 
  -6   6  10      188.38      223.96     20.66 o 
  -5   6  10      985.33      974.83     20.60 o 
  -4   6  10      224.75      227.59     13.63 o 
  -3   6  10     1437.55     1414.91     27.29 o 
  -2   6  10      498.51      456.94     12.27 o 
  -1   6  10      455.03      459.77     12.74 o 
   0   6  10      451.80      417.93     17.32 o 
   1   6  10      306.99      334.86     10.73 o 
   2   6  10     1491.12     1481.70     30.57 o 
   3   6  10     5608.19     5609.21     92.80 o 
   4   6  10      456.18      418.02     12.55 o 
   5   6  10      224.23      228.93      9.67 o 
   6   6  10     1028.78     1104.67     27.86 o 
   7   6  10      891.82      979.38     28.73 o 
   8   6  10      442.17      344.97     19.31 o 
   9   6  10       67.61       49.29     11.81 o 
  10   6  10        4.88       -0.18     11.75 o 
  11   6  10      131.95      133.88     22.70 o 
  12   6  10       70.12       69.99     17.65 o 
  13   6  10      129.40      141.98     21.17 o 
 -12   7  10       42.50       22.90     10.30 o 
 -11   7  10        1.50        4.60      8.89 o 
 -10   7  10       17.08       28.93     11.72 o 
  -9   7  10        6.60       -2.42      5.98 o 
  -8   7  10      171.50      154.49     10.50 o 
  -7   7  10      251.32      244.32     11.63 o 
  -6   7  10       24.19       24.09     10.80 o 
  -5   7  10      429.80      426.66     13.73 o 
  -4   7  10       56.73       52.91      8.49 o 
  -3   7  10      338.97      306.28     10.95 o 
  -2   7  10      844.20      859.21     18.48 o 
  -1   7  10     2896.79     2728.15     46.66 o 
   0   7  10      792.61      743.49     17.28 o 
   1   7  10      147.42      130.51      7.66 o 
   2   7  10     1567.32     1651.55     31.24 o 
   3   7  10      245.77      192.92     11.51 o 
   4   7  10      919.09      925.94     20.08 o 
   5   7  10     1148.13     1094.62     26.83 o 
   6   7  10        0.44       -7.53      7.73 o 
   7   7  10       19.63       19.63     14.42 o 
   8   7  10      148.91      148.05     13.78 o 
   9   7  10      458.66      542.80     22.95 o 
  10   7  10       88.04      136.69     17.32 o 
  11   7  10       15.42       26.95     15.74 o 
  12   7  10        0.69       19.46     20.55 o 
 -12   8  10      340.96      355.46     31.28 o 
 -11   8  10      267.26      237.60     21.63 o 
 -10   8  10       41.81       14.41     12.25 o 
  -9   8  10       37.14       28.46     10.82 o 
  -8   8  10     1492.26     1423.97     40.43 o 
  -7   8  10     1206.76     1189.30     26.06 o 
  -6   8  10      971.66      951.10     23.57 o 
  -5   8  10      559.93      480.65     14.67 o 
  -4   8  10      764.98      753.23     18.26 o 
  -3   8  10      617.68      647.41     16.14 o 
  -2   8  10     1006.99      994.70     23.27 o 
  -1   8  10     1161.02     1081.39     24.14 o 
   0   8  10      158.81      150.97      9.57 o 
   1   8  10      837.55      829.57     19.84 o 
   2   8  10       10.66        2.28      5.78 o 
   3   8  10      949.23      929.26     24.95 o 
   4   8  10       31.45       27.14      5.75 o 
   5   8  10       15.54       16.66      6.79 o 
   6   8  10       89.84       78.91      8.07 o 
   7   8  10       93.38      100.18     11.94 o 
   8   8  10      270.51      331.94     17.55 o 
   9   8  10        0.56       -2.34     12.49 o 
  10   8  10        0.58        4.66     14.21 o 
  11   8  10       74.48      109.30     18.31 o 
  12   8  10       60.05       40.09     18.22 o 
 -11   9  10        0.13       -1.29     15.55 o 
 -10   9  10        5.27        7.12     13.81 o 
  -9   9  10        1.17        5.09     12.40 o 
  -8   9  10      171.20      172.78     16.17 o 
  -7   9  10        1.36        9.62      8.11 o 
  -6   9  10       10.51       12.04      7.86 o 
  -5   9  10       12.19       14.87      6.28 o 
  -4   9  10       86.41       78.32      7.36 o 
  -3   9  10      192.88      213.25     10.53 o 
  -2   9  10      524.59      503.42     13.44 o 
  -1   9  10        2.33       -7.28      7.57 o 
   0   9  10      172.96      160.44     10.02 o 
   1   9  10       46.01       39.73      8.09 o 
   2   9  10        0.52       -2.67      6.67 o 
   3   9  10      189.78      213.39     15.83 o 
   4   9  10       16.67       15.28      6.09 o 
   5   9  10      316.21      327.27     21.66 o 
   6   9  10      107.53      106.20     10.34 o 
   7   9  10       85.45      129.21     10.52 o 
   8   9  10       21.86       13.26      9.92 o 
   9   9  10       56.76      113.33     22.71 o 
  10   9  10        4.21        0.27     12.24 o 
  11   9  10       16.00        6.71     13.69 o 
 -10  10  10        3.64        3.86     13.81 o 
  -9  10  10        4.71       -5.64     13.40 o 
  -8  10  10      110.86       98.75     15.55 o 
  -7  10  10       77.82       79.02     13.51 o 
  -6  10  10       48.57       53.12     11.48 o 
  -5  10  10        0.60       -3.52      9.87 o 
  -4  10  10      516.73      501.11     21.99 o 
  -3  10  10       12.10        5.26      8.75 o 
  -2  10  10      558.04      518.48     24.62 o 
  -1  10  10       32.70       34.59      9.14 o 
   0  10  10      241.40      310.56     15.66 o 
   1  10  10     1273.78     1296.40     30.52 o 
   2  10  10      268.89      297.23     20.61 o 
   3  10  10      519.32      483.94     15.85 o 
   4  10  10        6.56       -5.02      8.62 o 
   5  10  10      209.97      244.38     11.68 o 
   6  10  10      730.05      753.87     22.92 o 
   7  10  10      703.10      746.21     42.25 o 
   8  10  10      381.53      432.91     18.28 o 
   9  10  10        7.50       -1.61     10.82 o 
  10  10  10        0.73      -11.55     11.55 o 
  -9  11  10       83.51      105.97     16.45 o 
  -8  11  10      115.68      123.13     15.21 o 
  -7  11  10        9.68        8.98     11.76 o 
  -6  11  10      173.02      186.44     15.90 o 
  -5  11  10      220.65      200.56     15.45 o 
  -4  11  10      563.64      608.05     31.51 o 
  -3  11  10       79.62       62.83     10.94 o 
  -2  11  10        4.00       -0.97     12.88 o 
  -1  11  10       68.02       60.85     14.31 o 
   0  11  10      216.32      204.49     20.33 o 
   1  11  10      721.43      690.15     30.76 o 
   2  11  10        3.76        2.96      9.26 o 
   3  11  10      149.22      180.85     14.39 o 
   4  11  10       12.92        6.67      8.25 o 
   5  11  10      102.72       96.51     10.30 o 
   6  11  10       44.73       25.03      9.56 o 
   7  11  10       19.97       24.57     11.24 o 
   8  11  10        1.83        0.78     11.84 o 
   9  11  10       57.27       81.33     15.22 o 
  -8  12  10       23.07       22.03     12.98 o 
  -7  12  10       25.29       39.90     12.73 o 
  -6  12  10      202.68      225.91     17.58 o 
  -5  12  10        1.94       -4.09     13.19 o 
  -4  12  10        9.49       -4.78     11.40 o 
  -3  12  10        2.58        6.90     14.40 o 
  -2  12  10      142.52      128.21     17.45 o 
  -1  12  10       48.91       35.16     21.67 o 
   0  12  10        5.81       21.15     15.38 o 
   1  12  10        0.53       -8.88     14.00 o 
   2  12  10        2.79       10.06     26.56 o 
   3  12  10       13.00       13.10     15.72 o 
   4  12  10        5.07       -1.74     20.43 o 
   5  12  10        2.40        7.14     11.61 o 
   6  12  10       18.65       22.54     12.62 o 
   7  12  10        2.47        8.72     14.73 o 
   8  12  10       17.48       21.42     22.05 o 
  -6  13  10      134.34      139.53     24.26 o 
  -5  13  10       77.67       86.28     15.33 o 
  -4  13  10       26.93       25.43     16.35 o 
  -3  13  10        0.78      -15.02     15.02 o 
  -2  13  10       50.50       48.08     17.59 o 
  -1  13  10      229.74      244.18     23.17 o 
   0  13  10      281.06      285.26     32.84 o 
   1  13  10       84.21       75.52     18.64 o 
   2  13  10        9.71        5.20     17.11 o 
   3  13  10       77.97       85.67     25.50 o 
   4  13  10      227.39      265.70     52.37 o 
   5  13  10      217.13      256.76     29.00 o 
   6  13  10       88.05      100.75     36.09 o 
  -3  14  10       12.03      -10.11     17.38 o 
  -2  14  10        7.15       -8.31     16.93 o 
  -1  14  10       53.35       49.11     20.57 o 
   0  14  10        6.50      -16.00     16.00 o 
   1  14  10        5.33       12.65     18.31 o 
   2  14  10        0.79       13.67     18.59 o 
   3  14  10        9.22       32.72     32.03 o 
 -14   1  11       77.97       60.85     14.69 o 
 -13   1  11      344.29      381.20     20.85 o 
 -12   1  11      177.36      175.85     14.58 o 
 -11   1  11      294.09      333.72     14.34 o 
 -10   1  11        2.41        1.75      7.64 o 
  -9   1  11      728.88      710.20     17.37 o 
  -8   1  11     1225.68     1158.58     21.41 o 
  -7   1  11      249.55      256.70      9.28 o 
  -6   1  11      713.47      673.37     13.38 o 
  -5   1  11       12.28       16.94      4.44 o 
  -4   1  11     3900.49     4040.32     53.18 o 
  -3   1  11     6091.91     6021.93     85.60 o 
  -2   1  11     3199.01     3074.51     63.10 o 
  -1   1  11     2544.68     2567.16     53.05 o 
   0   1  11       58.47       91.17      5.20 o 
   1   1  11     2872.72     2820.30     48.31 o 
   2   1  11     3469.82     3333.87     66.68 o 
   3   1  11     4376.28     4391.36     95.56 o 
   4   1  11       32.42       28.64      4.72 o 
   5   1  11      568.24      557.68     12.14 o 
   6   1  11      528.88      544.69     13.29 o 
   7   1  11      655.67      638.90     15.35 o 
   8   1  11     1327.75     1287.88     28.34 o 
   9   1  11      120.17      136.46      8.46 o 
  10   1  11      309.61      322.25     19.51 o 
  11   1  11      152.29      129.96     11.55 o 
  12   1  11      127.63      131.39     13.51 o 
  13   1  11       76.89      112.71     21.55 o 
  14   1  11        3.40      -12.84     12.84 o 
 -14   2  11        6.36       -3.62     14.88 o 
 -13   2  11        0.37       -6.96     12.36 o 
 -12   2  11      253.52      281.14     18.08 o 
 -11   2  11      249.57      249.75     17.76 o 
 -10   2  11      823.89      775.90     21.15 o 
  -9   2  11      455.02      466.71     17.50 o 
  -8   2  11      126.78      153.89     10.02 o 
  -7   2  11       81.53       87.71      6.85 o 
  -6   2  11      300.60      286.97      9.06 o 
  -5   2  11      727.41      714.04     12.61 o 
  -4   2  11     1814.79     1937.26     30.45 o 
  -3   2  11       95.36      122.85      6.12 o 
  -2   2  11      560.89      643.49     15.38 o 
  -1   2  11     1227.82     1106.08     25.52 o 
   0   2  11     3363.57     3383.11     53.96 o 
   1   2  11     1984.77     1860.06     36.62 o 
   2   2  11      213.54      223.98      7.67 o 
   3   2  11      404.31      381.55      9.98 o 
   4   2  11     2376.34     2587.18     49.94 o 
   5   2  11      629.95      619.96     15.00 o 
   6   2  11       37.00       22.57      5.90 o 
   7   2  11       74.85       63.74      6.91 o 
   8   2  11       20.38       17.72      9.05 o 
   9   2  11     1229.44     1043.74     41.90 o 
  10   2  11       13.84       13.55     10.43 o 
  11   2  11       44.05       54.37      9.98 o 
  12   2  11        4.52       14.45     23.88 o 
  13   2  11       15.58       16.34     36.18 o 
  14   2  11       54.30       60.75     27.58 o 
 -14   3  11        2.78       14.32     13.84 o 
 -13   3  11       83.00       77.58     15.03 o 
 -12   3  11       59.13       50.45     13.34 o 
 -11   3  11      436.20      493.27     25.51 o 
 -10   3  11       47.93       46.14      9.57 o 
  -9   3  11       79.21       84.09      9.70 o 
  -8   3  11      807.06      781.07     19.81 o 
  -7   3  11       28.92       34.73      6.20 o 
  -6   3  11      831.83      907.82     16.09 o 
  -5   3  11       21.74       27.00      4.39 o 
  -4   3  11      234.06      225.74      7.34 o 
  -3   3  11       20.71       14.81      6.64 o 
  -2   3  11      739.84      796.25     16.98 o 
  -1   3  11      183.20      180.14      6.83 o 
   0   3  11      651.58      712.79     12.59 o 
   1   3  11       97.62      120.22      4.26 o 
   2   3  11     1092.51     1065.57     22.03 o 
   3   3  11      385.12      413.49     11.10 o 
   4   3  11      275.02      282.55     12.36 o 
   5   3  11       76.10       65.30      6.62 o 
   6   3  11      616.99      611.29     17.52 o 
   7   3  11      122.61      153.43     11.56 o 
   8   3  11       77.65      115.35     22.37 o 
   9   3  11        0.04       17.06     14.98 o 
  10   3  11        0.98      -13.82     13.82 o 
  11   3  11      263.67      283.78     24.89 o 
  12   3  11        8.29       10.79     28.18 o 
  13   3  11       71.58       38.95     21.08 o 
  14   3  11       16.98       10.31     28.84 o 
 -13   4  11       52.60       66.05     14.20 o 
 -12   4  11       16.39       13.02     11.86 o 
 -11   4  11      495.46      551.82     22.19 o 
 -10   4  11     1014.69     1072.08     27.28 o 
  -9   4  11      884.71      897.07     22.02 o 
  -8   4  11       28.99       24.99      7.27 o 
  -7   4  11        5.71       -1.06      5.85 o 
  -6   4  11      586.30      593.26     14.20 o 
  -5   4  11     2552.73     2525.45     40.99 o 
  -4   4  11     2849.00     2813.07     48.45 o 
  -3   4  11       61.69       82.34      5.97 o 
  -2   4  11      802.53      810.43     16.88 o 
  -1   4  11     4504.17     4443.17     68.07 o 
   0   4  11     1362.17     1352.27     20.68 o 
   1   4  11      759.94      714.89     11.72 o 
   2   4  11       13.73        9.48      3.17 o 
   3   4  11      599.11      576.33     12.21 o 
   4   4  11     2914.94     2955.50     50.33 o 
   5   4  11     3810.80     3742.32     78.45 o 
   6   4  11        2.67       -7.54      7.54 o 
   7   4  11        6.91        9.35      8.62 o 
   8   4  11      764.99      775.94     37.34 o 
   9   4  11      591.27      676.69     27.05 o 
  10   4  11      438.47      442.75     23.11 o 
  11   4  11      106.71       68.71     27.95 o 
  12   4  11        3.57       31.30     18.17 o 
  13   4  11        7.53       13.17     20.03 o 
 -13   5  11        0.95       -5.84     12.32 o 
 -12   5  11       33.23       31.20     17.42 o 
 -11   5  11       45.25       51.68     11.45 o 
 -10   5  11       13.88        1.67      8.19 o 
  -9   5  11       98.00      107.34      9.32 o 
  -8   5  11       89.93       79.63      8.99 o 
  -7   5  11      380.44      305.82     10.06 o 
  -6   5  11      152.78      148.86     10.88 o 
  -5   5  11       19.91       29.44     10.71 o 
  -4   5  11       79.01       90.90      8.71 o 
  -3   5  11      809.34      804.78     16.77 o 
  -2   5  11      320.71      341.13      9.70 o 
  -1   5  11     1028.86     1026.18     18.84 o 
   0   5  11       95.10       79.60      5.04 o 
   1   5  11      469.55      446.70     13.77 o 
   2   5  11      507.34      573.42     13.72 o 
   3   5  11       82.37       90.41      6.93 o 
   4   5  11      586.21      530.37     15.63 o 
   5   5  11      238.51      298.28     16.18 o 
   6   5  11       20.33       15.22      8.63 o 
   7   5  11        2.85       -6.29      8.35 o 
   8   5  11       33.52       34.98     10.45 o 
   9   5  11        1.75      -10.26     10.26 o 
  10   5  11       42.72       34.79     12.25 o 
  11   5  11       97.22       89.57     19.43 o 
  12   5  11        4.97       18.28     15.64 o 
  13   5  11       53.70       39.38     17.30 o 
 -13   6  11       19.75       18.34     12.46 o 
 -12   6  11        6.42        3.20     10.59 o 
 -11   6  11       72.73       63.29     11.31 o 
 -10   6  11      210.54      176.43     13.02 o 
  -9   6  11      194.66      189.28     10.38 o 
  -8   6  11      221.66      205.38     12.17 o 
  -7   6  11       86.65       92.42     10.42 o 
  -6   6  11     2928.81     2776.64     56.32 o 
  -5   6  11      546.98      561.72     16.72 o 
  -4   6  11       54.34       50.30      7.28 o 
  -3   6  11       52.93       62.15      6.74 o 
  -2   6  11       59.06       43.71      5.49 o 
  -1   6  11     1444.59     1436.57     25.09 o 
   0   6  11     2034.99     2012.23     35.54 o 
   1   6  11      401.78      378.11     11.47 o 
   2   6  11      161.44      176.69      8.58 o 
   3   6  11      235.73      246.87     10.79 o 
   4   6  11      250.62      252.78      8.51 o 
   5   6  11      395.79      444.90     15.56 o 
   6   6  11       27.68       47.23      9.69 o 
   7   6  11        0.53       11.11      9.49 o 
   8   6  11      254.31      299.36     16.88 o 
   9   6  11      253.26      253.16     16.73 o 
  10   6  11      115.90       94.52     14.54 o 
  11   6  11        3.33        3.56     14.79 o 
  12   6  11       58.99       39.47     17.21 o 
  13   6  11      148.09      132.04     26.23 o 
 -12   7  11      163.11      155.88     16.59 o 
 -11   7  11      104.23      118.76     14.72 o 
 -10   7  11       28.85       21.11     11.99 o 
  -9   7  11      148.49      161.92     16.32 o 
  -8   7  11      552.98      555.62     17.25 o 
  -7   7  11      308.31      357.23     20.91 o 
  -6   7  11      667.96      659.07     20.42 o 
  -5   7  11      447.24      415.41     13.81 o 
  -4   7  11      569.91      577.75     15.85 o 
  -3   7  11      205.74      179.21      9.08 o 
  -2   7  11      540.15      550.85     14.09 o 
  -1   7  11      257.05      248.74     11.02 o 
   0   7  11      792.91      723.82     21.28 o 
   1   7  11      202.70      179.42     10.36 o 
   2   7  11     3445.88     3394.62     63.63 o 
   3   7  11      206.23      218.76      9.77 o 
   4   7  11        0.94        3.13      5.67 o 
   5   7  11       12.30       12.78      7.60 o 
   6   7  11      358.35      402.73     16.95 o 
   7   7  11      760.22      805.21     37.23 o 
   8   7  11      426.32      400.85     20.40 o 
   9   7  11       21.65       10.95     11.77 o 
  10   7  11        0.32       -6.35     13.85 o 
  11   7  11      287.68      305.58     22.84 o 
  12   7  11       18.47        4.51     16.56 o 
 -12   8  11        0.41        1.21     20.91 o 
 -11   8  11       13.27       18.63     13.62 o 
 -10   8  11       16.08        1.81     11.03 o 
  -9   8  11       19.78       -0.83      9.66 o 
  -8   8  11       40.24       50.45      8.99 o 
  -7   8  11       68.17       72.59      8.92 o 
  -6   8  11       31.29       46.95      7.86 o 
  -5   8  11       20.13       22.77      7.36 o 
  -4   8  11      175.11      182.03      9.73 o 
  -3   8  11      101.83       90.91      7.78 o 
  -2   8  11        2.96       -4.01      5.46 o 
  -1   8  11      658.53      626.85     17.25 o 
   0   8  11      286.34      284.10     12.40 o 
   1   8  11       93.46       82.84      7.75 o 
   2   8  11       15.67        6.06      6.10 o 
   3   8  11      171.94      175.05     18.17 o 
   4   8  11      467.83      483.73     14.37 o 
   5   8  11       29.56       34.89      7.49 o 
   6   8  11       10.32       14.30      6.80 o 
   7   8  11      282.80      265.55     14.13 o 
   8   8  11        0.98        5.23     10.92 o 
   9   8  11       36.80       47.19     13.92 o 
  10   8  11       13.46      -12.61     14.13 o 
  11   8  11        2.41        2.25     15.43 o 
 -11   9  11       59.88       58.14     17.90 o 
 -10   9  11        0.01       -8.03     14.59 o 
  -9   9  11      235.18      214.79     17.78 o 
  -8   9  11      331.41      316.24     19.02 o 
  -7   9  11      783.86      739.71     19.16 o 
  -6   9  11      135.65      131.15     11.38 o 
  -5   9  11      162.11      138.98      9.16 o 
  -4   9  11      550.47      584.37     15.99 o 
  -3   9  11      791.11      789.28     18.55 o 
  -2   9  11      543.22      538.26     16.26 o 
  -1   9  11      160.89      146.90     11.00 o 
   0   9  11      121.62      111.91      9.49 o 
   1   9  11      396.71      399.58     15.10 o 
   2   9  11      100.11      103.01      9.11 o 
   3   9  11      575.04      596.40     19.97 o 
   4   9  11       27.30       28.86      9.26 o 
   5   9  11      107.19      123.50      9.21 o 
   6   9  11      572.77      614.02     24.98 o 
   7   9  11      252.62      273.67     17.34 o 
   8   9  11      135.41      151.69     12.78 o 
   9   9  11        2.28       20.45     12.23 o 
  10   9  11       68.79       93.06     14.00 o 
  11   9  11       12.86       17.61     14.23 o 
 -10  10  11       36.49       53.16     15.27 o 
  -9  10  11       24.06       10.51     13.68 o 
  -8  10  11        2.13      -12.53     12.53 o 
  -7  10  11       72.66       63.07     12.46 o 
  -6  10  11      103.50       99.02     12.37 o 
  -5  10  11        1.32       -7.51      9.91 o 
  -4  10  11      514.53      479.38     17.22 o 
  -3  10  11       11.14       16.06      8.44 o 
  -2  10  11      319.68      302.66     16.11 o 
  -1  10  11        4.63       -0.10      7.23 o 
   0  10  11      430.18      418.86     15.45 o 
   1  10  11      182.97      202.49     15.76 o 
   2  10  11       23.46       14.17      8.59 o 
   3  10  11       11.60       16.48      8.81 o 
   4  10  11       88.29       86.34     11.41 o 
   5  10  11      234.89      264.74     13.84 o 
   6  10  11        5.09       10.98     10.18 o 
   7  10  11      165.63      173.29     14.79 o 
   8  10  11        0.16       -2.70     12.81 o 
   9  10  11       72.50       74.20     11.94 o 
  10  10  11        9.93       13.73     12.57 o 
  -9  11  11        3.78        1.54     14.05 o 
  -8  11  11       53.52       57.82     15.13 o 
  -7  11  11      140.31      169.53     15.05 o 
  -6  11  11       40.10       36.08     11.88 o 
  -5  11  11       58.53       75.28     18.91 o 
  -4  11  11       96.75      100.52     13.27 o 
  -3  11  11       12.86       12.62     13.93 o 
  -2  11  11      125.01      149.55     17.27 o 
  -1  11  11       10.59       -2.72     13.16 o 
   0  11  11       72.03       94.53     19.90 o 
   1  11  11      332.63      376.73     22.40 o 
   2  11  11      186.15      197.70     14.84 o 
   3  11  11       70.07       54.32      9.86 o 
   4  11  11        0.11      -10.01     10.01 o 
   5  11  11       79.30       89.24     13.51 o 
   6  11  11      103.77       93.06     12.02 o 
   7  11  11      134.18      152.57     14.27 o 
   8  11  11       12.95       28.44     13.63 o 
   9  11  11        6.61       -9.77     24.76 o 
  -8  12  11       33.94       39.05     32.23 o 
  -7  12  11       30.62       42.03     13.24 o 
  -6  12  11      294.92      295.99     17.35 o 
  -5  12  11      141.66      171.97     23.19 o 
  -4  12  11      229.89      251.88     16.24 o 
  -3  12  11        4.73      -13.53     13.89 o 
  -2  12  11       24.89       40.26     15.58 o 
  -1  12  11      331.11      326.57     23.57 o 
   0  12  11      213.46      199.95     21.08 o 
   1  12  11      168.22      140.24     18.86 o 
   2  12  11       52.25       44.68     16.78 o 
   3  12  11        4.47      -10.36     19.75 o 
   4  12  11       22.47       14.27     10.22 o 
   5  12  11      161.33      177.26     26.31 o 
   6  12  11       36.63       26.72     13.98 o 
   7  12  11        6.00        3.41     15.15 o 
  -6  13  11       10.41       13.58     13.29 o 
  -5  13  11        7.70        6.26     13.17 o 
  -4  13  11        0.94      -10.18     27.37 o 
  -3  13  11       22.19       25.11     17.22 o 
  -2  13  11       22.85       15.19     17.25 o 
  -1  13  11       15.75       45.67     18.00 o 
   0  13  11       23.70       22.97     17.47 o 
   1  13  11        2.55       -9.25     16.37 o 
   2  13  11        0.20       -5.03     16.88 o 
   3  13  11       22.51       -9.49     22.07 o 
   4  13  11        0.42        7.19     11.14 o 
   5  13  11       83.57      134.94     23.11 o 
   6  13  11        1.16      -10.23     23.41 o 
  -3  14  11        7.77        6.04     20.28 o 
  -2  14  11        0.85        7.66     17.85 o 
  -1  14  11      206.97      253.07     24.96 o 
   0  14  11      100.84      139.64     28.95 o 
   1  14  11        4.14       -8.40     17.42 o 
   2  14  11        8.46       26.54     30.01 o 
   3  14  11       75.89       74.74     42.86 o 
 -14   0  12      124.04      133.22     25.70 o 
 -13   0  12      168.41      168.62     21.24 o 
 -12   0  12      230.92      260.44     22.83 o 
 -11   0  12      666.29      636.86     24.13 o 
 -10   0  12       50.89       21.85     12.09 o 
  -9   0  12      132.27      107.84     19.59 o 
  -8   0  12      892.63      874.74     28.43 o 
  -7   0  12       40.91       28.45      8.38 o 
  -6   0  12      566.08      528.07     17.40 o 
  -5   0  12      815.80      695.79     19.47 o 
  -4   0  12     2867.74     2821.29     56.71 o 
  -3   0  12     8570.19     8917.90    166.06 o 
  -2   0  12       31.31       53.50      8.06 o 
  -1   0  12        0.53        7.66      6.81 o 
   0   0  12      120.17       80.46     10.48 o 
   1   0  12    13158.61    12247.32    417.29 o 
   2   0  12     5544.81     5610.17    121.66 o 
   3   0  12     4143.72     4165.79     86.47 o 
   4   0  12      771.39      768.96     22.33 o 
   5   0  12     2399.45     2366.24     58.69 o 
   6   0  12     2191.01     2026.53     51.76 o 
   7   0  12      961.22      968.70     33.55 o 
   8   0  12     1341.05     1339.74     37.81 o 
   9   0  12      158.85      169.55     12.88 o 
  10   0  12      551.90      624.70     23.89 o 
  11   0  12      550.11      559.82     36.43 o 
  12   0  12      295.28      295.21     27.93 o 
  13   0  12      201.53      240.49     26.45 o 
  14   0  12       29.67       26.35     19.53 o 
 -14   1  12        4.25        2.70     13.40 o 
 -13   1  12        5.01       16.59     12.99 o 
 -12   1  12       73.14       82.02     12.95 o 
 -11   1  12      489.54      431.54     15.67 o 
 -10   1  12      287.26      304.29     13.17 o 
  -9   1  12       61.30       89.76      8.59 o 
  -8   1  12      137.93      113.30      8.06 o 
  -7   1  12       21.27       26.30      6.05 o 
  -6   1  12      396.17      411.75     10.37 o 
  -5   1  12      874.70      876.94     16.08 o 
  -4   1  12     2052.92     2026.06     30.05 o 
  -3   1  12     1057.17     1049.07     17.39 o 
  -2   1  12        5.72        4.39      4.12 o 
  -1   1  12       79.85       75.44      6.01 o 
   0   1  12       21.47       19.54      3.67 o 
   1   1  12     4798.13     4772.08     74.10 o 
   2   1  12        5.95       -0.56      3.52 o 
   3   1  12       26.79       31.17      3.60 o 
   4   1  12      403.27      353.50     10.19 o 
   5   1  12      130.08      118.43      6.14 o 
   6   1  12      324.75      316.85     11.33 o 
   7   1  12        3.58       -3.64      5.42 o 
   8   1  12        2.71       -1.39      5.62 o 
   9   1  12       20.18        6.31      6.36 o 
  10   1  12        0.79        0.71      9.18 o 
  11   1  12        2.25        9.00      9.05 o 
  12   1  12       16.44       16.37     10.74 o 
  13   1  12       10.04       35.20     12.84 o 
  14   1  12        3.71       -6.00     21.31 o 
 -14   2  12       66.83       54.46     17.22 o 
 -13   2  12      476.95      526.74     24.45 o 
 -12   2  12       88.97      108.83     14.89 o 
 -11   2  12      101.02      109.82     14.41 o 
 -10   2  12      104.20      112.59     10.79 o 
  -9   2  12      922.86      946.19     20.51 o 
  -8   2  12     3269.49     3158.24     46.49 o 
  -7   2  12      194.99      202.36      8.56 o 
  -6   2  12     1685.09     1582.10     25.44 o 
  -5   2  12       11.72        9.31      4.37 o 
  -4   2  12      141.10      183.81      9.02 o 
  -3   2  12     6619.31     6523.12     92.75 o 
  -2   2  12      358.68      298.73     11.33 o 
  -1   2  12     2905.24     3161.93     63.74 o 
   0   2  12       45.97       60.77      5.93 o 
   1   2  12       74.65       50.74      3.81 o 
   2   2  12      179.42      189.23      6.39 o 
   3   2  12     2758.29     2783.61     50.06 o 
   4   2  12      268.94      253.27      8.93 o 
   5   2  12       13.21        5.69      4.94 o 
   6   2  12      251.12      271.98     11.23 o 
   7   2  12       41.38       31.28      7.11 o 
   8   2  12      587.60      546.85     16.58 o 
   9   2  12      216.17      208.18     10.81 o 
  10   2  12      115.04      117.34      9.34 o 
  11   2  12       33.68       30.86      7.76 o 
  12   2  12        3.70       -5.14     13.33 o 
  13   2  12        4.77       40.33     18.83 o 
  14   2  12       93.50      149.24     30.65 o 
 -13   3  12       27.03       32.02     15.20 o 
 -12   3  12       55.08       47.64     13.76 o 
 -11   3  12      104.08      108.31     20.59 o 
 -10   3  12      284.52      273.31     13.66 o 
  -9   3  12      350.11      400.45     14.96 o 
  -8   3  12      503.78      491.77     14.62 o 
  -7   3  12       84.35       75.50      6.92 o 
  -6   3  12      367.72      349.23      9.55 o 
  -5   3  12      202.86      219.50      9.66 o 
  -4   3  12      452.70      499.84     12.24 o 
  -3   3  12      688.82      726.79     15.31 o 
  -2   3  12      189.83      142.30      6.79 o 
  -1   3  12     1296.32     1244.76     24.06 o 
   0   3  12      193.01      227.56      6.57 o 
   1   3  12        7.93        1.01      2.71 o 
   2   3  12     1510.70     1497.93     24.04 o 
   3   3  12     4605.73     4617.33     75.40 o 
   4   3  12     4772.42     4790.70     77.54 o 
   5   3  12     2269.23     2320.89     39.19 o 
   6   3  12      280.10      266.25     10.56 o 
   7   3  12      361.76      411.78     18.27 o 
   8   3  12      373.47      412.65     19.21 o 
   9   3  12     1685.54     1652.33     48.13 o 
  10   3  12      329.85      320.80     31.86 o 
  11   3  12       40.62       24.72     14.03 o 
  12   3  12        1.44       -0.09     14.05 o 
  13   3  12      129.27       71.80     17.30 o 
 -13   4  12        0.20      -11.95     11.95 o 
 -12   4  12       32.65       30.73     20.03 o 
 -11   4  12       74.12       93.06     24.67 o 
 -10   4  12       26.22        6.61      9.12 o 
  -9   4  12       32.93       42.41     10.36 o 
  -8   4  12        2.59       -5.87      6.64 o 
  -7   4  12        1.39        5.06      6.11 o 
  -6   4  12      496.00      514.96     13.08 o 
  -5   4  12     1362.51     1329.26     21.61 o 
  -4   4  12       16.57       27.99      6.06 o 
  -3   4  12       24.64        4.31      5.61 o 
  -2   4  12      142.30      142.97      7.30 o 
  -1   4  12      827.27      780.80     14.83 o 
   0   4  12     2674.25     2749.59     35.95 o 
   1   4  12       55.82       62.10      5.07 o 
   2   4  12      137.06      124.09      4.77 o 
   3   4  12     1062.49     1079.71     18.40 o 
   4   4  12      754.50      754.57     17.95 o 
   5   4  12      653.52      642.26     16.94 o 
   6   4  12      449.09      472.40     18.19 o 
   7   4  12      121.74      134.76     10.12 o 
   8   4  12       33.91       35.89     10.47 o 
   9   4  12        0.54       -2.37     11.65 o 
  10   4  12        5.41      -15.16     15.16 o 
  11   4  12      109.44      119.73     53.63 o 
  12   4  12        0.63       35.71     58.33 o 
  13   4  12       47.97       34.78     23.14 o 
 -13   5  12        1.35       -9.19     12.08 o 
 -12   5  12       83.24       91.23     13.84 o 
 -11   5  12      347.61      360.33     22.35 o 
 -10   5  12     1258.73     1324.14     32.06 o 
  -9   5  12     1066.80     1071.54     24.29 o 
  -8   5  12       11.00       20.23      6.56 o 
  -7   5  12        5.61       -1.13      5.20 o 
  -6   5  12     3699.66     3739.17     69.76 o 
  -5   5  12     3718.92     3703.00     86.54 o 
  -4   5  12     1148.61     1035.29     26.60 o 
  -3   5  12       36.07       22.63      5.55 o 
  -2   5  12      108.93      111.28      6.02 o 
  -1   5  12     5250.36     5317.50     80.73 o 
   0   5  12     2884.63     2896.23     40.40 o 
   1   5  12      814.80      802.77     13.54 o 
   2   5  12      453.30      468.75     12.29 o 
   3   5  12      560.35      624.58     12.59 o 
   4   5  12       10.09        9.07      5.36 o 
   5   5  12       35.94       54.91      7.16 o 
   6   5  12      274.39      259.82     12.20 o 
   7   5  12      125.37      132.25     13.21 o 
   8   5  12        9.44        4.23      9.99 o 
   9   5  12       59.31       51.88     12.01 o 
  10   5  12      155.72      150.47     16.98 o 
  11   5  12       35.48       33.58     15.10 o 
  12   5  12       87.65      114.28     18.14 o 
  13   5  12       49.93       78.57     18.56 o 
 -12   6  12       17.50       27.25     11.32 o 
 -11   6  12       57.05       52.30     10.96 o 
 -10   6  12       13.92        5.40     12.02 o 
  -9   6  12      126.02      139.83      9.36 o 
  -8   6  12        3.73       -9.53      9.53 o 
  -7   6  12       29.42       30.87      9.19 o 
  -6   6  12        4.81       -1.79      8.52 o 
  -5   6  12      224.35      249.99     11.44 o 
  -4   6  12      217.25      208.75     10.00 o 
  -3   6  12     1506.46     1435.95     28.07 o 
  -2   6  12       26.79       28.97      5.28 o 
  -1   6  12       49.07       52.16      5.36 o 
   0   6  12      562.25      537.42     18.88 o 
   1   6  12      523.14      508.14     22.62 o 
   2   6  12      770.86      792.64     23.40 o 
   3   6  12      273.03      328.03     10.30 o 
   4   6  12      729.47      827.14     26.07 o 
   5   6  12       63.65       21.77      8.33 o 
   6   6  12      972.94      956.35     40.83 o 
   7   6  12      108.84       82.66     11.14 o 
   8   6  12      307.00      290.63     16.71 o 
   9   6  12        0.24      -11.03     11.03 o 
  10   6  12       76.69       43.32     13.68 o 
  11   6  12       85.13       57.71     16.38 o 
  12   6  12      135.84      116.38     19.42 o 
 -12   7  12        0.17        5.21     12.86 o 
 -11   7  12        3.67        0.13     12.45 o 
 -10   7  12        2.56       -2.11     11.87 o 
  -9   7  12        1.07       11.87     12.68 o 
  -8   7  12        0.09       -8.11      8.11 o 
  -7   7  12      100.05      100.22      9.68 o 
  -6   7  12        3.29       -7.27      7.27 o 
  -5   7  12      519.73      496.19     15.42 o 
  -4   7  12      296.43      284.41     11.41 o 
  -3   7  12      867.47      848.00     25.32 o 
  -2   7  12      148.62      112.50      7.34 o 
  -1   7  12     1499.72     1436.19     27.78 o 
   0   7  12      412.31      385.67     16.51 o 
   1   7  12       24.64       22.29      6.22 o 
   2   7  12     1750.22     1763.23     36.21 o 
   3   7  12      215.96      190.43     10.35 o 
   4   7  12     2383.34     2221.75     42.72 o 
   5   7  12      226.73      245.19     12.34 o 
   6   7  12        0.43       12.88      9.08 o 
   7   7  12      189.92      201.70     14.31 o 
   8   7  12      562.01      712.70     31.12 o 
   9   7  12      143.51      179.18     15.90 o 
  10   7  12       95.97       92.28     16.74 o 
  11   7  12        1.07        2.68     15.49 o 
  12   7  12        1.87        0.48     16.65 o 
 -11   8  12       36.18       30.19     12.78 o 
 -10   8  12       38.33       24.57     11.93 o 
  -9   8  12      356.34      337.28     20.89 o 
  -8   8  12     1451.85     1402.45     33.90 o 
  -7   8  12      752.30      728.51     19.92 o 
  -6   8  12      535.22      555.27     25.67 o 
  -5   8  12        2.88        5.77      7.59 o 
  -4   8  12      985.48      991.83     22.47 o 
  -3   8  12      816.74      815.72     19.29 o 
  -2   8  12      766.73      751.18     17.56 o 
  -1   8  12      413.92      422.52     18.78 o 
   0   8  12       80.80       80.89     10.67 o 
   1   8  12     1490.74     1459.34     31.17 o 
   2   8  12       55.28       58.92      7.81 o 
   3   8  12      676.26      657.59     20.29 o 
   4   8  12      283.52      300.65     13.91 o 
   5   8  12      278.82      234.02     12.23 o 
   6   8  12       44.09       51.01      9.97 o 
   7   8  12      181.56      230.43     20.47 o 
   8   8  12      308.06      308.73     19.13 o 
   9   8  12       12.32        5.42     13.51 o 
  10   8  12       79.22       92.03     16.36 o 
  11   8  12        2.21       10.04     16.12 o 
 -11   9  12        0.09       -7.42     16.13 o 
 -10   9  12       13.16       -9.06     15.45 o 
  -9   9  12        0.02       -1.60     13.25 o 
  -8   9  12       41.09       35.29     11.30 o 
  -7   9  12        1.80        3.68      8.04 o 
  -6   9  12       30.52       24.43      7.72 o 
  -5   9  12        0.59       -7.12      7.12 o 
  -4   9  12        0.51        4.05      7.23 o 
  -3   9  12       46.73       73.35      7.80 o 
  -2   9  12      169.51      150.88     12.00 o 
  -1   9  12        0.07       -7.60      7.60 o 
   0   9  12        5.44        7.38      7.79 o 
   1   9  12      114.43      127.89     17.97 o 
   2   9  12      133.09      114.23      9.57 o 
   3   9  12      325.59      310.01     14.53 o 
   4   9  12       19.09       22.06      9.39 o 
   5   9  12       29.38       25.06      8.55 o 
   6   9  12      115.12      140.37     12.47 o 
   7   9  12       33.09       17.06     12.10 o 
   8   9  12        0.62       -9.66      9.66 o 
   9   9  12       94.93       99.79     13.10 o 
  10   9  12       29.96       32.18     13.08 o 
 -10  10  12        0.60       -0.74     16.12 o 
  -9  10  12        3.23      -10.26     13.79 o 
  -8  10  12       89.70       94.88     15.01 o 
  -7  10  12       61.29       43.93     14.77 o 
  -6  10  12        0.96       -1.89      8.12 o 
  -5  10  12        9.21       10.34     11.34 o 
  -4  10  12      257.06      244.12     12.37 o 
  -3  10  12       50.43       74.74      9.63 o 
  -2  10  12       72.07       58.89      8.83 o 
  -1  10  12      171.61      195.27     21.71 o 
   0  10  12      182.40      213.06     16.15 o 
   1  10  12     1553.94     1506.05     35.37 o 
   2  10  12       52.97       77.80     10.22 o 
   3  10  12       69.70       73.58     12.75 o 
   4  10  12        3.17       -9.04      9.04 o 
   5  10  12      957.38     1023.13     32.44 o 
   6  10  12      312.53      373.52     18.31 o 
   7  10  12      620.54      665.43     27.14 o 
   8  10  12       27.36        6.27     14.50 o 
   9  10  12        0.19       -9.89      9.89 o 
  10  10  12      123.03      156.01     17.19 o 
  -9  11  12       52.07       21.92     19.85 o 
  -8  11  12       11.94       28.53     14.24 o 
  -7  11  12      137.77      153.16     15.01 o 
  -6  11  12      106.12      118.16     13.75 o 
  -5  11  12      484.06      513.21     21.79 o 
  -4  11  12       45.61       45.89     11.58 o 
  -3  11  12       88.05       68.88     16.88 o 
  -2  11  12      153.09      146.14     17.80 o 
  -1  11  12      273.85      275.35     24.28 o 
   0  11  12      346.29      336.80     17.80 o 
   1  11  12      274.38      293.34     17.22 o 
   2  11  12       60.14       71.07      9.89 o 
   3  11  12       20.26       11.60     12.06 o 
   4  11  12      190.09      215.04     15.23 o 
   5  11  12       16.03       20.68      9.43 o 
   6  11  12      129.72      141.12     20.48 o 
   7  11  12        8.07      -11.73     11.73 o 
   8  11  12        4.27      -12.35     12.84 o 
  -7  12  12       27.37       38.39     13.47 o 
  -6  12  12       42.86       66.67     13.13 o 
  -5  12  12        2.79       -1.29     12.73 o 
  -4  12  12       58.60       62.58     11.50 o 
  -3  12  12       28.94       10.71     16.07 o 
  -2  12  12       53.02       54.87     23.14 o 
  -1  12  12       65.32       67.48     17.66 o 
   0  12  12        0.53       10.16     17.39 o 
   1  12  12        7.99       -7.56     14.37 o 
   2  12  12        7.15       31.05     20.99 o 
   3  12  12       16.82       45.90     35.99 o 
   4  12  12        0.38       -5.33     20.92 o 
   5  12  12        1.94       -7.03     11.64 o 
   6  12  12       10.03        2.73     13.25 o 
   7  12  12        6.45       -1.10     11.62 o 
  -5  13  12       98.19      104.44     14.45 o 
  -4  13  12       28.16       29.16     22.83 o 
  -3  13  12        0.03      -15.18     15.18 o 
  -2  13  12       50.18       85.04     19.78 o 
  -1  13  12      180.37      213.83     23.33 o 
   0  13  12      158.30      178.77     36.90 o 
   1  13  12        7.42        9.75     17.72 o 
   2  13  12       30.46       21.24     22.70 o 
   3  13  12      124.01      168.95     28.33 o 
   4  13  12      173.09      142.36     34.70 o 
   5  13  12      155.23      158.80     19.02 o 
  -2  14  12        6.34        0.94     18.61 o 
  -1  14  12      102.73      112.71     22.20 o 
   0  14  12        4.20       10.59     18.28 o 
   1  14  12        2.99        6.60     19.24 o 
   2  14  12        2.30      -23.58     23.58 o 
 -14   1  13      163.79      153.12     18.80 o 
 -13   1  13      164.20      161.93     16.68 o 
 -12   1  13      281.32      328.94     17.90 o 
 -11   1  13        2.68       14.93      8.96 o 
 -10   1  13       13.98       16.01      8.22 o 
  -9   1  13      935.03      989.87     21.12 o 
  -8   1  13     1210.21     1269.02     23.04 o 
  -7   1  13      321.44      348.52     10.65 o 
  -6   1  13        1.08       -4.87      4.87 o 
  -5   1  13       54.96       50.49      5.53 o 
  -4   1  13     1578.95     1575.33     24.50 o 
  -3   1  13     4679.79     4902.69     70.14 o 
  -2   1  13      501.58      407.24     11.43 o 
  -1   1  13      122.96      173.01      6.45 o 
   0   1  13     1345.93     1216.78     18.61 o 
   1   1  13     3072.07     3127.16     43.88 o 
   2   1  13      869.34      778.40     13.67 o 
   3   1  13     3192.62     3226.98     46.96 o 
   4   1  13      141.81      165.55      6.67 o 
   5   1  13      882.89      870.67     17.95 o 
   6   1  13      675.51      660.33     17.11 o 
   7   1  13      211.70      211.79      9.72 o 
   8   1  13      213.16      223.17      9.35 o 
   9   1  13      128.18      127.24      8.38 o 
  10   1  13      609.08      565.41     18.95 o 
  11   1  13       70.71       99.20     23.39 o 
  12   1  13      134.99      136.17     13.25 o 
  13   1  13        0.83      -11.13     11.13 o 
 -13   2  13        1.30        0.29     13.82 o 
 -12   2  13       88.58       77.10     13.01 o 
 -11   2  13      133.37      133.68     16.31 o 
 -10   2  13      791.06      807.62     20.49 o 
  -9   2  13      109.01      137.01      9.51 o 
  -8   2  13       30.88       21.72      6.98 o 
  -7   2  13      203.91      257.89     10.02 o 
  -6   2  13      930.36      910.74     17.20 o 
  -5   2  13      155.03      164.92      7.16 o 
  -4   2  13     1028.01     1011.86     18.62 o 
  -3   2  13       88.37       80.05      6.05 o 
  -2   2  13      117.73      129.45      5.66 o 
  -1   2  13      224.25      210.82      7.82 o 
   0   2  13     2103.93     2297.69     37.92 o 
   1   2  13      130.94      132.67      5.03 o 
   2   2  13      212.13      215.11      6.98 o 
   3   2  13      656.70      630.23     14.03 o 
   4   2  13     1603.48     1600.50     31.60 o 
   5   2  13       70.59       49.50      6.51 o 
   6   2  13        0.71       -5.81      5.81 o 
   7   2  13      109.03      112.52     11.53 o 
   8   2  13      283.99      279.55     16.29 o 
   9   2  13      656.71      572.91     27.95 o 
  10   2  13       10.95        3.51     11.31 o 
  11   2  13       23.20       18.47     12.90 o 
  12   2  13        0.49       -1.75     14.91 o 
  13   2  13       39.29       63.70     20.96 o 
 -13   3  13      130.24      156.58     20.62 o 
 -12   3  13       51.09       46.23     13.56 o 
 -11   3  13       11.58        9.28     11.55 o 
 -10   3  13        0.20        5.60      8.85 o 
  -9   3  13       71.76       68.52      9.29 o 
  -8   3  13      664.15      602.23     15.33 o 
  -7   3  13       17.92        7.54      5.84 o 
  -6   3  13      350.14      371.96     10.30 o 
  -5   3  13      631.86      626.32     14.19 o 
  -4   3  13      627.23      581.99     12.54 o 
  -3   3  13     1094.31     1202.30     21.10 o 
  -2   3  13        1.21       -3.87      4.08 o 
  -1   3  13        0.21        5.48      3.81 o 
   0   3  13      194.79      209.07      6.93 o 
   1   3  13      765.02      761.48     12.90 o 
   2   3  13      397.92      396.40      9.22 o 
   3   3  13       96.38       91.53      6.42 o 
   4   3  13       31.97       38.71      5.80 o 
   5   3  13      545.99      559.80     13.76 o 
   6   3  13      111.94      146.81      9.62 o 
   7   3  13       41.96       43.39     10.25 o 
   8   3  13       83.03       67.54     11.86 o 
   9   3  13       11.71       28.37     12.36 o 
  10   3  13       49.80       52.92     13.75 o 
  11   3  13      277.23      246.13     19.22 o 
  12   3  13        1.82      -13.43     13.43 o 
  13   3  13       14.49       -3.43     15.03 o 
 -13   4  13        5.37        1.98     12.90 o 
 -12   4  13      186.69      154.60     15.49 o 
 -11   4  13      695.48      723.50     25.73 o 
 -10   4  13      479.27      518.42     17.42 o 
  -9   4  13      443.16      405.15     14.67 o 
  -8   4  13      670.15      609.10     16.90 o 
  -7   4  13       27.88       25.05      6.39 o 
  -6   4  13     1762.93     1813.60     36.44 o 
  -5   4  13     2437.87     2482.81     41.68 o 
  -4   4  13      150.12      143.26      7.52 o 
  -3   4  13      477.01      509.83     13.49 o 
  -2   4  13     2620.85     2662.67     45.88 o 
  -1   4  13     2280.86     2093.02     32.62 o 
   0   4  13      815.06      781.84     13.28 o 
   1   4  13      211.87      215.74      5.90 o 
   2   4  13      271.70      270.80      7.18 o 
   3   4  13     2837.45     2869.74     51.97 o 
   4   4  13     1596.41     1592.23     31.78 o 
   5   4  13      701.94      662.84     18.40 o 
   6   4  13       67.20       62.54      8.34 o 
   7   4  13      252.12      263.14     20.71 o 
   8   4  13      257.88      270.16     22.00 o 
   9   4  13      620.92      604.74     25.63 o 
  10   4  13      339.05      368.59     21.47 o 
  11   4  13       14.74       30.14     23.59 o 
  12   4  13        0.90       -1.14     16.96 o 
  13   4  13       45.12       40.28     17.36 o 
 -13   5  13        1.56      -11.98     11.98 o 
 -12   5  13       49.48       36.15     12.78 o 
 -11   5  13       24.59       25.22     11.25 o 
 -10   5  13       20.04       22.66     10.02 o 
  -9   5  13      125.76      111.00      9.27 o 
  -8   5  13       27.10       15.38      6.73 o 
  -7   5  13       91.08       65.30     11.22 o 
  -6   5  13      343.94      357.38     33.63 o 
  -5   5  13      394.05      421.78     17.43 o 
  -4   5  13      150.24      128.67     11.59 o 
  -3   5  13      759.20      753.39     17.64 o 
  -2   5  13        4.15       -4.65      4.65 o 
  -1   5  13      100.35       98.09      6.37 o 
   0   5  13      105.01      120.15      5.45 o 
   1   5  13      146.30      174.56      7.23 o 
   2   5  13      706.14      686.37     12.65 o 
   3   5  13     1641.28     1647.82     26.72 o 
   4   5  13      207.57      236.65     11.08 o 
   5   5  13       36.36       24.69      7.52 o 
   6   5  13      113.56      131.76     10.70 o 
   7   5  13        1.37       -3.83      7.89 o 
   8   5  13       49.90       38.87      9.74 o 
   9   5  13        2.67       -9.24      9.24 o 
  10   5  13        8.02       -3.99     10.96 o 
  11   5  13       37.53       39.22     13.14 o 
  12   5  13       12.31       12.28     15.70 o 
  13   5  13       26.53       33.18     17.63 o 
 -12   6  13       20.35       -2.80     10.75 o 
 -11   6  13       14.80       -5.78      9.52 o 
 -10   6  13      251.07      230.03     12.47 o 
  -9   6  13      290.63      262.18     19.29 o 
  -8   6  13       11.53        0.85     12.70 o 
  -7   6  13      291.07      269.81     15.66 o 
  -6   6  13     1095.43     1052.60     29.27 o 
  -5   6  13      369.51      373.24     13.49 o 
  -4   6  13      274.63      243.15     11.56 o 
  -3   6  13      330.60      312.81     13.78 o 
  -2   6  13       23.07       24.13      5.58 o 
  -1   6  13     2526.53     2483.85     40.65 o 
   0   6  13      512.02      529.28     12.30 o 
   1   6  13      292.70      281.93     10.84 o 
   2   6  13      897.96      908.52     23.04 o 
   3   6  13      133.54      163.28     10.17 o 
   4   6  13       54.94       77.50      8.65 o 
   5   6  13      848.44      900.83     27.77 o 
   6   6  13      122.80       97.44     13.62 o 
   7   6  13      458.59      461.70     17.32 o 
   8   6  13       37.53       41.05     14.06 o 
   9   6  13      183.02      189.13     13.89 o 
  10   6  13        8.14       24.70     14.83 o 
  11   6  13       35.09       38.86     13.89 o 
  12   6  13       72.94       57.35     15.34 o 
 -12   7  13       73.71       90.67     16.19 o 
 -11   7  13       34.43       52.77     16.97 o 
 -10   7  13        0.69       -8.12     13.23 o 
  -9   7  13      139.58      137.45     14.70 o 
  -8   7  13      759.23      748.91     22.60 o 
  -7   7  13       11.10       10.71      8.49 o 
  -6   7  13       62.23       68.65      8.95 o 
  -5   7  13      339.38      357.76     14.32 o 
  -4   7  13       47.93       58.19      7.83 o 
  -3   7  13     1983.02     1941.82     36.38 o 
  -2   7  13       19.06        5.54      5.68 o 
  -1   7  13       38.03       45.26      5.50 o 
   0   7  13      458.20      457.16     13.51 o 
   1   7  13     1360.48     1335.13     29.16 o 
   2   7  13      115.87      115.07     13.15 o 
   3   7  13      229.10      260.11     12.76 o 
   4   7  13       22.95       23.67      7.59 o 
   5   7  13       25.64       45.56      9.75 o 
   6   7  13      807.04      916.53     29.67 o 
   7   7  13      342.04      323.37     17.06 o 
   8   7  13      335.80      311.99     17.67 o 
   9   7  13       27.21       33.44     13.95 o 
  10   7  13       10.60       -4.60     13.91 o 
  11   7  13      176.54      200.99     21.54 o 
  12   7  13       17.49       -6.41     14.35 o 
 -11   8  13        0.12        0.80     12.75 o 
 -10   8  13       51.24       35.64     12.76 o 
  -9   8  13       41.01       27.98     12.37 o 
  -8   8  13      113.92      137.92     13.84 o 
  -7   8  13       73.18       71.57     10.75 o 
  -6   8  13        2.12       -7.69      7.69 o 
  -5   8  13       19.52       11.44      7.89 o 
  -4   8  13       90.81       87.70     10.20 o 
  -3   8  13     1447.02     1338.00     27.36 o 
  -2   8  13      239.35      207.78      9.42 o 
  -1   8  13      208.37      223.09     15.75 o 
   0   8  13        6.88        4.70      6.69 o 
   1   8  13       83.38       95.43     12.10 o 
   2   8  13      609.11      553.94     18.21 o 
   3   8  13      157.62      151.60     11.37 o 
   4   8  13      177.77      162.52     10.04 o 
   5   8  13       13.79       33.39      8.85 o 
   6   8  13       94.23       76.49     10.78 o 
   7   8  13       91.47       89.76     12.13 o 
   8   8  13       15.52       21.51     12.73 o 
   9   8  13       27.28       32.38     14.13 o 
  10   8  13       46.41       56.87     16.43 o 
  11   8  13        1.98        1.19     15.94 o 
 -10   9  13       71.77       65.29     17.21 o 
  -9   9  13       85.53       70.13     14.20 o 
  -8   9  13      617.94      573.40     32.30 o 
  -7   9  13      389.58      362.63     16.36 o 
  -6   9  13       25.02       18.49      7.77 o 
  -5   9  13       38.39       25.15      8.24 o 
  -4   9  13     1043.90      977.82     22.64 o 
  -3   9  13      761.48      751.56     18.65 o 
  -2   9  13       26.67       28.09      8.39 o 
  -1   9  13      216.92      177.85     18.12 o 
   0   9  13      168.98      195.07     11.81 o 
   1   9  13      619.09      640.54     20.15 o 
   2   9  13       83.46       81.94     10.43 o 
   3   9  13      167.05      159.64     13.69 o 
   4   9  13        1.64       -0.54     10.06 o 
   5   9  13      238.10      246.82     14.47 o 
   6   9  13      521.90      553.26     23.18 o 
   7   9  13       23.88       21.72     12.41 o 
   8   9  13      321.32      377.89     21.42 o 
   9   9  13      112.66      171.34     14.67 o 
  10   9  13       42.96       66.35     14.18 o 
  -9  10  13       24.28       19.18     16.10 o 
  -8  10  13        0.05        4.33     13.30 o 
  -7  10  13       31.39       24.36     12.75 o 
  -6  10  13       35.44       40.25     11.55 o 
  -5  10  13       50.42       38.70      7.76 o 
  -4  10  13       13.19       12.82      7.20 o 
  -3  10  13       66.59       83.34     10.94 o 
  -2  10  13      140.27      141.96     13.35 o 
  -1  10  13       43.22       49.89     13.34 o 
   0  10  13      121.05      114.88     10.98 o 
   1  10  13       19.09       24.92      9.65 o 
   2  10  13       49.58       41.11     10.67 o 
   3  10  13      123.77      127.16     19.33 o 
   4  10  13       29.06       14.70     11.36 o 
   5  10  13      123.27      117.79     11.88 o 
   6  10  13       17.62        6.52     11.53 o 
   7  10  13       29.45       55.27     13.86 o 
   8  10  13        5.07        5.76     21.46 o 
   9  10  13      182.37      192.31     18.64 o 
  -8  11  13      165.97      180.34     18.98 o 
  -7  11  13       16.96       22.13     13.57 o 
  -6  11  13        2.09       -2.09     11.58 o 
  -5  11  13       71.94       84.80     13.18 o 
  -4  11  13       43.17       51.61     11.77 o 
  -3  11  13       20.34       17.05     19.46 o 
  -2  11  13       94.36       90.55     12.14 o 
  -1  11  13        0.09       12.00     11.61 o 
   0  11  13      152.13      164.43     12.34 o 
   1  11  13      135.43      132.61     11.44 o 
   2  11  13      233.76      220.73     16.88 o 
   3  11  13        1.24       -7.23     14.26 o 
   4  11  13       31.52       24.49     12.50 o 
   5  11  13       69.04       66.31     14.85 o 
   6  11  13      356.22      415.02     21.21 o 
   7  11  13        8.34      -11.97     11.97 o 
   8  11  13        0.15        0.75     17.48 o 
  -7  12  13      151.89      160.91     15.86 o 
  -6  12  13      202.86      219.88     16.00 o 
  -5  12  13      123.93      117.43     22.48 o 
  -4  12  13       90.81       89.38     19.21 o 
  -3  12  13        0.57      -10.42     18.52 o 
  -2  12  13       64.27       93.62     17.95 o 
  -1  12  13      363.75      340.34     24.76 o 
   0  12  13      130.08      121.89     21.22 o 
   1  12  13      210.27      177.08     23.85 o 
   2  12  13        7.97       23.95     20.35 o 
   3  12  13       15.48       13.65     21.65 o 
   4  12  13       52.01       69.24     25.16 o 
   5  12  13      212.55      221.23     13.67 o 
   6  12  13       12.42        4.65     11.21 o 
   7  12  13       49.66       84.11     20.29 o 
  -5  13  13       30.63       -2.32     18.40 o 
  -4  13  13        2.32       14.63     17.62 o 
  -3  13  13        1.48       -2.31     16.96 o 
  -2  13  13       11.34       18.14     17.25 o 
  -1  13  13       14.04       14.85     18.05 o 
   0  13  13       45.91       84.02     19.70 o 
   1  13  13        5.57      -20.28     20.28 o 
   2  13  13        2.44      -12.90     25.70 o 
   3  13  13        1.38      -20.38     34.97 o 
   4  13  13       20.96       29.12     25.95 o 
   5  13  13        1.77       19.67     42.71 o 
   0  14  13       34.82       13.54     36.98 o 
 -13   0  14       69.80       80.68     22.91 o 
 -12   0  14       60.20       31.13     19.69 o 
 -11   0  14       32.32       18.42     13.01 o 
 -10   0  14        1.49      -11.32     11.32 o 
  -9   0  14        7.41        8.58     11.08 o 
  -8   0  14     1080.84      986.96     45.71 o 
  -7   0  14        3.97       -7.81      7.81 o 
  -6   0  14      303.26      239.66     12.44 o 
  -5   0  14      435.65      374.68     31.57 o 
  -4   0  14      939.31      879.28     22.56 o 
  -3   0  14     1606.62     1570.62     38.80 o 
  -2   0  14      652.14      601.24     18.71 o 
  -1   0  14     2314.82     2299.69    105.74 o 
   0   0  14      213.09      152.05      6.85 o 
   1   0  14    11162.12    11592.45    217.83 o 
   2   0  14      532.49      530.85     16.06 o 
   3   0  14       37.03       29.29      5.62 o 
   4   0  14      293.57      289.53     12.66 o 
   5   0  14     2531.83     2551.11     63.17 o 
   6   0  14     1427.09     1354.86     37.09 o 
   7   0  14       45.72       38.73      8.60 o 
   8   0  14      189.97      173.60     12.19 o 
   9   0  14       11.35       12.16      9.49 o 
  10   0  14     1105.59     1111.98     52.95 o 
  11   0  14      389.31      385.17     28.92 o 
  12   0  14      107.31      129.91     20.76 o 
  13   0  14       68.72       62.23     18.44 o 
 -13   1  14      110.70      101.94     15.79 o 
 -12   1  14      232.41      213.68     23.49 o 
 -11   1  14      417.30      438.44     17.43 o 
 -10   1  14      121.77      128.70     10.55 o 
  -9   1  14      172.83      187.24     10.26 o 
  -8   1  14       45.46       36.14      6.87 o 
  -7   1  14      760.31      714.63     15.65 o 
  -6   1  14      114.56      108.33      6.62 o 
  -5   1  14     1087.82      968.59     17.64 o 
  -4   1  14     1093.30     1052.85     19.33 o 
  -3   1  14        0.14        5.95      4.77 o 
  -2   1  14      442.48      437.62     11.55 o 
  -1   1  14     1027.63      919.51     17.94 o 
   0   1  14     1868.20     1909.56     26.44 o 
   1   1  14      502.13      523.10      9.65 o 
   2   1  14      493.07      547.42     10.89 o 
   3   1  14       76.75       81.80      5.22 o 
   4   1  14      950.20      907.28     18.68 o 
   5   1  14       68.00       57.25      5.34 o 
   6   1  14      396.05      362.24     10.78 o 
   7   1  14        7.09       -2.56      5.33 o 
   8   1  14        8.29       -4.93      5.60 o 
   9   1  14       22.39       11.06      6.32 o 
  10   1  14        0.55        2.84      8.03 o 
  11   1  14        2.75       -9.91     12.27 o 
  12   1  14        2.44        9.70      9.64 o 
  13   1  14        0.40       26.89     21.01 o 
 -13   2  14      455.04      476.40     28.81 o 
 -12   2  14       63.51       45.85     12.51 o 
 -11   2  14       19.73        8.48     10.50 o 
 -10   2  14      175.60      178.62     11.04 o 
  -9   2  14      860.81      826.99     19.20 o 
  -8   2  14     1124.46     1112.81     21.08 o 
  -7   2  14      145.28      164.87      8.24 o 
  -6   2  14      383.59      339.47     10.18 o 
  -5   2  14      270.24      288.12      8.62 o 
  -4   2  14     3258.18     3279.80     46.27 o 
  -3   2  14     4319.81     4227.76     64.76 o 
  -2   2  14     3310.44     3292.58     54.31 o 
  -1   2  14       41.68       43.36      5.28 o 
   0   2  14      253.42      288.54      7.63 o 
   1   2  14      887.01      818.09     14.12 o 
   2   2  14     1159.48     1013.77     18.70 o 
   3   2  14     1706.31     1614.90     27.50 o 
   4   2  14        0.46       -4.64      4.64 o 
   5   2  14      105.98      109.19      7.88 o 
   6   2  14      751.19      715.46     18.82 o 
   7   2  14       32.98       27.03      7.51 o 
   8   2  14      194.11      194.01     14.35 o 
   9   2  14       21.73        8.86     11.11 o 
  10   2  14       25.83       31.05     12.01 o 
  11   2  14       50.03       63.19     13.68 o 
  12   2  14       32.48       25.48     14.14 o 
  13   2  14        0.17       19.68     17.55 o 
 -13   3  14        0.07       27.67     13.70 o 
 -12   3  14       29.12       35.69     13.63 o 
 -11   3  14       80.80       84.01     13.63 o 
 -10   3  14      206.44      200.90     14.79 o 
  -9   3  14      204.60      212.14     11.24 o 
  -8   3  14       44.29       35.66      7.16 o 
  -7   3  14      139.48      149.67      8.13 o 
  -6   3  14      218.36      195.88      7.96 o 
  -5   3  14     2159.86     2110.89     33.66 o 
  -4   3  14      184.21      197.25      7.72 o 
  -3   3  14     1219.52     1169.39     36.92 o 
  -2   3  14      548.88      540.64     14.54 o 
  -1   3  14      963.26      968.44     18.90 o 
   0   3  14      480.80      479.08      9.56 o 
   1   3  14      264.97      262.47      8.79 o 
   2   3  14     2098.57     2093.50     36.99 o 
   3   3  14     2384.70     2366.44     41.53 o 
   4   3  14     3520.91     3489.59     54.07 o 
   5   3  14        6.53       16.65      6.06 o 
   6   3  14      256.57      289.58     13.24 o 
   7   3  14      256.85      253.83     17.16 o 
   8   3  14      712.24      686.33     37.10 o 
   9   3  14      820.65      747.95     29.13 o 
  10   3  14       94.55      110.93     14.50 o 
  11   3  14       48.54       62.92     14.82 o 
  12   3  14       56.62       58.36     16.16 o 
  13   3  14       37.53       48.42     16.39 o 
 -13   4  14       13.00       19.07     13.55 o 
 -12   4  14       18.28       18.11     12.75 o 
 -11   4  14        3.89        1.83     11.70 o 
 -10   4  14        2.86        5.27      9.66 o 
  -9   4  14        0.26       -6.23      7.64 o 
  -8   4  14        0.98       -4.13     11.66 o 
  -7   4  14      120.50      117.10      8.01 o 
  -6   4  14      296.57      291.75     10.70 o 
  -5   4  14       77.13       80.12      8.24 o 
  -4   4  14      543.65      506.11     13.59 o 
  -3   4  14     1746.90     1673.40     31.23 o 
  -2   4  14      755.04      673.31     15.01 o 
  -1   4  14     1171.62     1127.98     20.82 o 
   0   4  14      112.79      112.47      4.60 o 
   1   4  14       21.83       16.58      3.71 o 
   2   4  14      448.06      399.26     12.51 o 
   3   4  14       66.19       53.98      6.37 o 
   4   4  14      527.79      547.67     15.24 o 
   5   4  14      100.51       92.89     11.74 o 
   6   4  14     1066.06     1091.14     28.78 o 
   7   4  14        7.81       10.20      8.88 o 
   8   4  14       37.48       20.25     14.01 o 
   9   4  14       81.50       86.53     13.94 o 
  10   4  14       55.36       65.08     14.70 o 
  11   4  14      216.11      239.37     19.67 o 
  12   4  14        2.87        4.20     15.05 o 
  13   4  14       10.91       14.92     15.76 o 
 -12   5  14      177.96      167.30     15.57 o 
 -11   5  14      736.07      825.65     25.47 o 
 -10   5  14      705.62      721.95     24.26 o 
  -9   5  14      136.43      133.26     10.24 o 
  -8   5  14      259.74      250.85     10.39 o 
  -7   5  14     1550.52     1595.66     44.38 o 
  -6   5  14     2029.09     2015.37     51.60 o 
  -5   5  14     1471.27     1417.60     34.90 o 
  -4   5  14      123.74      122.50     10.43 o 
  -3   5  14       88.69       87.36      7.58 o 
  -2   5  14      946.71      932.98     18.95 o 
  -1   5  14     1208.52     1237.22     21.48 o 
   0   5  14     1496.89     1396.44     30.53 o 
   1   5  14     1117.02     1124.88     23.16 o 
   2   5  14        7.40        4.54      4.06 o 
   3   5  14      492.64      552.16     14.09 o 
   4   5  14       59.61       47.26      7.55 o 
   5   5  14     1031.81      984.76     24.36 o 
   6   5  14      113.72      100.69     10.94 o 
   7   5  14       30.38       29.80      8.90 o 
   8   5  14      197.52      184.21     12.92 o 
   9   5  14       83.36      124.22     13.01 o 
  10   5  14       18.31       -2.96     11.25 o 
  11   5  14       32.83       48.19     13.63 o 
  12   5  14       88.15       84.52     18.03 o 
 -12   6  14       17.96       16.29     10.58 o 
 -11   6  14      117.27      125.56     16.58 o 
 -10   6  14       60.76       44.20     13.76 o 
  -9   6  14       31.89       45.25     14.11 o 
  -8   6  14       66.52       57.62     13.94 o 
  -7   6  14       85.38       62.20     12.93 o 
  -6   6  14       20.16       16.88     10.01 o 
  -5   6  14      192.88      205.82     12.74 o 
  -4   6  14        4.90       -7.58      7.68 o 
  -3   6  14      464.18      454.01     13.87 o 
  -2   6  14      109.51      114.17      7.37 o 
  -1   6  14      131.10      139.38      7.36 o 
   0   6  14      492.48      469.00     12.55 o 
   1   6  14       12.07        3.09      4.35 o 
   2   6  14     1669.00     1629.49     28.65 o 
   3   6  14      250.30      275.90     17.65 o 
   4   6  14        4.45        3.77      6.75 o 
   5   6  14       42.58       38.36      8.24 o 
   6   6  14      605.77      547.40     26.20 o 
   7   6  14      138.47      127.89     11.30 o 
   8   6  14       42.71       53.36     10.45 o 
   9   6  14        4.10       -1.21     10.51 o 
  10   6  14      163.34      178.17     16.20 o 
  11   6  14      183.52      169.27     23.62 o 
  12   6  14       11.32        9.17     14.25 o 
 -11   7  14        0.98      -12.32     12.32 o 
 -10   7  14        1.24       -1.47     12.63 o 
  -9   7  14       15.00        0.99     13.07 o 
  -8   7  14        0.76        7.94     11.19 o 
  -7   7  14       20.58       14.02      9.15 o 
  -6   7  14       53.14       49.57      9.11 o 
  -5   7  14        8.48        5.84      7.55 o 
  -4   7  14       69.71       70.93      8.41 o 
  -3   7  14      872.70      843.59     20.01 o 
  -2   7  14      195.05      166.30      8.77 o 
  -1   7  14       79.16       98.75      6.48 o 
   0   7  14       81.78       82.94      6.50 o 
   1   7  14      174.71      169.16     13.57 o 
   2   7  14      846.79      797.88     22.07 o 
   3   7  14        7.54        3.35      6.42 o 
   4   7  14      500.08      584.36     19.55 o 
   5   7  14        2.20        5.67      8.30 o 
   6   7  14       58.62       72.91     10.83 o 
   7   7  14      335.44      434.16     19.33 o 
   8   7  14      568.12      581.74     28.03 o 
   9   7  14       38.73       24.86     14.00 o 
  10   7  14        0.08       -5.32     14.67 o 
  11   7  14       38.21       23.75     13.95 o 
 -11   8  14        1.93        3.85     13.46 o 
 -10   8  14       84.53       47.38     15.25 o 
  -9   8  14      435.59      446.88     21.08 o 
  -8   8  14     1178.21     1165.16     48.59 o 
  -7   8  14      298.57      346.40     17.89 o 
  -6   8  14       32.42       20.29      8.52 o 
  -5   8  14      473.50      512.34     16.63 o 
  -4   8  14      686.84      728.42     19.00 o 
  -3   8  14      901.54      858.57     20.51 o 
  -2   8  14      349.63      402.13     13.07 o 
  -1   8  14       80.23       77.82      9.01 o 
   0   8  14       39.40       37.75      7.59 o 
   1   8  14      441.47      453.26     15.06 o 
   2   8  14      691.93      690.31     20.99 o 
   3   8  14      188.72      209.95     12.84 o 
   4   8  14       25.54       31.76      9.75 o 
   5   8  14      183.87      216.37     14.21 o 
   6   8  14      112.71      159.38     15.00 o 
   7   8  14      335.34      346.34     17.75 o 
   8   8  14       10.41        4.35     13.61 o 
   9   8  14        5.53       10.90     13.55 o 
  10   8  14      120.70      113.73     17.78 o 
  11   8  14       39.08       60.14     21.21 o 
 -10   9  14        2.22        6.50     12.28 o 
  -9   9  14        6.79        2.61     11.91 o 
  -8   9  14        0.97        0.73     11.36 o 
  -7   9  14        1.68        7.42     10.45 o 
  -6   9  14       42.50       48.56     10.49 o 
  -5   9  14        2.68       -6.37      7.77 o 
  -4   9  14      116.40      136.83     12.77 o 
  -3   9  14       55.22       59.66      7.97 o 
  -2   9  14       35.71       21.17      8.51 o 
  -1   9  14        3.32       -3.09      8.17 o 
   0   9  14       45.35       35.68      9.16 o 
   1   9  14       13.83       21.83      8.18 o 
   2   9  14        5.84        6.05      9.07 o 
   3   9  14        8.27       13.77      9.25 o 
   4   9  14       80.88       91.97      9.18 o 
   5   9  14        5.67       14.62      9.50 o 
   6   9  14        3.04        6.38     10.87 o 
   7   9  14        1.26      -11.79     11.79 o 
   8   9  14       44.11       55.82     14.85 o 
   9   9  14      105.94       83.14     12.97 o 
  10   9  14       14.62       19.01     12.88 o 
  -9  10  14       39.40       31.68     17.20 o 
  -8  10  14       28.57       27.60     16.04 o 
  -7  10  14      101.97       89.31     14.93 o 
  -6  10  14        6.93       10.53      8.98 o 
  -5  10  14       31.77       38.06      9.57 o 
  -4  10  14       55.49       52.12      9.68 o 
  -3  10  14      114.57      124.21     10.72 o 
  -2  10  14       11.86       13.52      9.02 o 
  -1  10  14      240.92      293.11     14.56 o 
   0  10  14      225.97      238.28     20.36 o 
   1  10  14      492.27      500.97     25.56 o 
   2  10  14       76.88       78.73     12.46 o 
   3  10  14       43.39       40.10     10.21 o 
   4  10  14       15.09       29.58     13.46 o 
   5  10  14      559.91      629.17     24.08 o 
   6  10  14      351.43      408.27     29.62 o 
   7  10  14      203.06      251.55     35.34 o 
   8  10  14        4.74       -8.04     13.37 o 
   9  10  14        7.99       -6.55     14.37 o 
  -8  11  14        1.09       10.00     16.05 o 
  -7  11  14      264.93      287.45     19.11 o 
  -6  11  14      211.78      229.56     21.08 o 
  -5  11  14      162.54      152.21     14.49 o 
  -4  11  14       54.01       53.43     11.17 o 
  -3  11  14       15.60        5.35     25.28 o 
  -2  11  14      241.88      227.27     26.30 o 
  -1  11  14      196.90      202.18     20.56 o 
   0  11  14      285.01      245.25     15.93 o 
   1  11  14      237.33      264.64     22.07 o 
   2  11  14        2.19      -16.79     17.14 o 
   3  11  14       22.41       10.49     23.89 o 
   4  11  14      365.85      351.71     21.95 o 
   5  11  14       46.93       49.77     12.58 o 
   6  11  14      129.07      143.96     14.51 o 
   7  11  14        2.87       -9.34     14.59 o 
   8  11  14       22.71        8.97     14.33 o 
  -6  12  14        6.28        2.51     11.81 o 
  -5  12  14       47.74       69.38     13.38 o 
  -4  12  14       24.06       11.71     17.53 o 
  -3  12  14       65.56       76.03     23.62 o 
  -2  12  14       21.74       31.42     18.74 o 
  -1  12  14       74.24      104.31     19.44 o 
   0  12  14      194.04      193.60     21.87 o 
   1  12  14        7.38        6.30     20.07 o 
   2  12  14       45.19       54.39     23.08 o 
   3  12  14       19.56       -7.38     21.65 o 
   4  12  14       12.85       29.49     16.09 o 
   5  12  14       25.67       37.11     18.03 o 
   6  12  14        5.88        7.41     12.22 o 
  -4  13  14        0.12       19.05     28.04 o 
  -3  13  14       61.79       67.45     19.93 o 
  -2  13  14        1.96       -3.96     17.00 o 
  -1  13  14      282.46      335.86     27.07 o 
   0  13  14       92.23       73.51     19.56 o 
   1  13  14       39.03        3.91     22.56 o 
   2  13  14       92.05      146.42     59.12 o 
   3  13  14      105.43      112.27     28.53 o 
   4  13  14      113.62       47.60     43.45 o 
 -13   1  15      142.10      129.92     16.43 o 
 -12   1  15      134.04      177.31     15.98 o 
 -11   1  15        1.84       14.10     10.61 o 
 -10   1  15       72.58       54.45      9.30 o 
  -9   1  15      245.64      304.66     12.77 o 
  -8   1  15      432.25      435.79     13.50 o 
  -7   1  15      392.27      387.26     12.11 o 
  -6   1  15      111.26      123.02      7.44 o 
  -5   1  15      131.66      113.55      7.72 o 
  -4   1  15     1097.58     1069.79     19.89 o 
  -3   1  15     6724.53     6656.68     99.71 o 
  -2   1  15       23.41       28.68      5.06 o 
  -1   1  15      137.07      131.22      6.32 o 
   0   1  15     1371.19     1354.65     20.90 o 
   1   1  15     2830.83     2728.20     37.07 o 
   2   1  15      747.52      693.23     14.89 o 
   3   1  15       44.25       39.39      4.24 o 
   4   1  15       37.96       29.17      4.56 o 
   5   1  15      604.23      588.31     13.99 o 
   6   1  15      747.91      754.37     19.28 o 
   7   1  15       14.18        9.97      5.56 o 
   8   1  15        6.02        3.51      5.83 o 
   9   1  15       61.18       57.29      7.35 o 
  10   1  15      433.52      481.39     17.02 o 
  11   1  15      109.65      116.43     11.84 o 
  12   1  15       66.46       89.67     16.18 o 
  13   1  15        4.82      -11.02     17.99 o 
 -13   2  15        8.37       26.47     12.93 o 
 -12   2  15      143.78      168.05     15.12 o 
 -11   2  15       96.79       86.76     12.78 o 
 -10   2  15      147.93      155.36     10.90 o 
  -9   2  15       98.17      120.81      9.40 o 
  -8   2  15        0.53        9.28      6.68 o 
  -7   2  15      676.08      656.18     14.88 o 
  -6   2  15      187.50      187.20      8.14 o 
  -5   2  15     1216.23     1258.39     22.03 o 
  -4   2  15     2754.86     2819.80     40.75 o 
  -3   2  15      104.33      102.13      6.88 o 
  -2   2  15      921.14      899.09     18.46 o 
  -1   2  15      662.83      678.98     15.59 o 
   0   2  15      225.59      235.15      6.84 o 
   1   2  15       36.15       27.61      4.23 o 
   2   2  15      803.82      724.95     15.05 o 
   3   2  15     1367.02     1316.20     23.57 o 
   4   2  15      636.53      609.32     15.43 o 
   5   2  15       22.57       21.77      6.65 o 
   6   2  15        0.64        3.31      6.68 o 
   7   2  15      304.01      294.23     13.23 o 
   8   2  15        5.93       -8.16      9.39 o 
   9   2  15      385.95      434.54     20.39 o 
  10   2  15       12.06        3.87     11.43 o 
  11   2  15        4.10        9.41     13.12 o 
  12   2  15       25.56        8.59     15.84 o 
  13   2  15       37.36       48.76     18.96 o 
 -13   3  15       37.78       35.08     14.55 o 
 -12   3  15       20.14       20.00     13.19 o 
 -11   3  15       48.56       52.33     13.16 o 
 -10   3  15        5.69        1.71      9.29 o 
  -9   3  15      424.02      383.82     13.99 o 
  -8   3  15      343.92      337.16     16.29 o 
  -7   3  15        1.30       -5.20      7.06 o 
  -6   3  15       29.13       25.44      6.33 o 
  -5   3  15     2132.10     2163.77     34.49 o 
  -4   3  15       20.91       18.31      4.51 o 
  -3   3  15        9.27       11.52      6.44 o 
  -2   3  15       48.27       68.72      6.83 o 
  -1   3  15       64.41       65.07      6.13 o 
   0   3  15      405.60      405.58      9.80 o 
   1   3  15      110.24      134.88      5.92 o 
   2   3  15      496.94      484.66     12.52 o 
   3   3  15       68.41       75.45      5.83 o 
   4   3  15       89.55       88.50      6.85 o 
   5   3  15      138.04      160.70      9.30 o 
   6   3  15      556.28      555.24     18.78 o 
   7   3  15       79.81       67.29     11.51 o 
   8   3  15        0.61       -3.57     10.54 o 
   9   3  15        4.08        3.18     11.33 o 
  10   3  15      124.33      127.01     16.74 o 
  11   3  15       55.02       44.13     15.23 o 
  12   3  15       17.02      -11.24     14.04 o 
  13   3  15        1.25      -14.24     16.69 o 
 -13   4  15       29.82       30.54     13.83 o 
 -12   4  15      211.16      233.96     18.21 o 
 -11   4  15      188.73      192.65     14.82 o 
 -10   4  15       93.78      103.91     12.88 o 
  -9   4  15      220.03      206.74     13.40 o 
  -8   4  15      569.65      578.74     16.64 o 
  -7   4  15      159.41      177.66     13.43 o 
  -6   4  15      579.57      614.69     14.79 o 
  -5   4  15      686.86      608.24     16.85 o 
  -4   4  15       10.18        1.51      6.78 o 
  -3   4  15      270.67      293.11     12.60 o 
  -2   4  15     1664.26     1615.31     30.01 o 
  -1   4  15       53.25       52.19      5.96 o 
   0   4  15     1150.80     1183.82     27.77 o 
   1   4  15      376.88      373.04     11.98 o 
   2   4  15      101.89      115.22      6.49 o 
   3   4  15     2690.00     2733.79     55.87 o 
   4   4  15      721.66      722.88     19.18 o 
   5   4  15       18.70        8.70      9.74 o 
   6   4  15      326.23      280.06     12.69 o 
   7   4  15      532.52      534.50     28.90 o 
   8   4  15      278.03      311.38     26.61 o 
   9   4  15      421.29      395.48     31.79 o 
  10   4  15       36.20       27.72     13.45 o 
  11   4  15       47.06       31.03     18.31 o 
  12   4  15       37.96       28.39     18.58 o 
 -12   5  15       28.33       30.68     12.99 o 
 -11   5  15        2.10        6.25     10.61 o 
 -10   5  15        1.50        7.10      9.47 o 
  -9   5  15        0.34       -7.00      7.50 o 
  -8   5  15       21.96       -1.06     11.64 o 
  -7   5  15        1.93       -5.83     11.75 o 
  -6   5  15       26.75       18.62     11.42 o 
  -5   5  15      184.92      154.09     13.76 o 
  -4   5  15        5.50        2.05      8.98 o 
  -3   5  15      782.62      821.64     19.22 o 
  -2   5  15       17.31       15.63      5.55 o 
  -1   5  15        0.26       -3.93      4.85 o 
   0   5  15       32.72       20.53      4.22 o 
   1   5  15      647.54      652.49     15.71 o 
   2   5  15      250.38      218.52      8.77 o 
   3   5  15      420.33      376.76     21.64 o 
   4   5  15      535.68      507.90     20.34 o 
   5   5  15      327.23      359.46     13.97 o 
   6   5  15        0.51       -6.02      7.59 o 
   7   5  15        0.53       -8.26      8.26 o 
   8   5  15       83.80       88.23     12.01 o 
   9   5  15        2.83        5.01     10.97 o 
  10   5  15       90.61       77.48     15.03 o 
  11   5  15        4.16      -14.03     14.03 o 
  12   5  15       18.42       31.26     16.64 o 
 -12   6  15       79.02       80.15     16.87 o 
 -11   6  15      192.24      180.56     23.16 o 
 -10   6  15      349.86      339.70     20.60 o 
  -9   6  15        8.29        4.44     12.49 o 
  -8   6  15      216.32      188.05     24.80 o 
  -7   6  15      842.34      809.77     29.31 o 
  -6   6  15      168.65      146.79     16.02 o 
  -5   6  15      336.31      332.43     14.02 o 
  -4   6  15       73.74       90.48     10.77 o 
  -3   6  15      791.08      811.73     21.01 o 
  -2   6  15     1117.80     1043.48     21.10 o 
  -1   6  15      322.59      352.04     16.22 o 
   0   6  15     1001.94      981.09     20.42 o 
   1   6  15        0.28       -4.98      4.98 o 
   2   6  15       24.55       18.62      5.85 o 
   3   6  15      228.18      275.99     14.98 o 
   4   6  15      427.02      462.42     15.37 o 
   5   6  15      186.00      172.12     10.69 o 
   6   6  15       55.59       68.04      9.38 o 
   7   6  15      196.36      175.82     12.45 o 
   8   6  15      207.89      230.81     15.21 o 
   9   6  15       19.77       16.60     10.84 o 
  10   6  15        0.25       -5.19     11.95 o 
  11   6  15       28.39       35.67     14.69 o 
  12   6  15       69.14       44.47     15.44 o 
 -11   7  15       12.27        7.60     13.76 o 
 -10   7  15       66.39       48.21     14.89 o 
  -9   7  15      421.92      450.21     24.16 o 
  -8   7  15      226.58      226.79     25.84 o 
  -7   7  15        7.21       -9.73      9.73 o 
  -6   7  15        0.09       -6.53      8.64 o 
  -5   7  15      456.72      455.86     16.47 o 
  -4   7  15       33.58       30.27      8.41 o 
  -3   7  15     1062.28     1014.21     22.87 o 
  -2   7  15        3.66       -2.01      6.18 o 
  -1   7  15      247.65      232.01      9.00 o 
   0   7  15       86.79       76.01      7.87 o 
   1   7  15      254.32      265.87     13.73 o 
   2   7  15      327.29      332.32     12.22 o 
   3   7  15      162.74      168.01     10.36 o 
   4   7  15       62.35       97.10      9.74 o 
   5   7  15       41.90       71.06     17.89 o 
   6   7  15     1022.97      960.40     28.74 o 
   7   7  15       54.13       44.30     11.53 o 
   8   7  15       66.41       75.45     12.96 o 
   9   7  15       15.82       20.15     11.71 o 
  10   7  15      211.77      232.59     17.45 o 
  11   7  15       25.18       39.54     14.62 o 
 -11   8  15        1.67       22.43     14.06 o 
 -10   8  15       16.21       22.61     15.38 o 
  -9   8  15       15.11       36.17     14.70 o 
  -8   8  15       94.92      107.29     15.61 o 
  -7   8  15      133.67      139.04     13.93 o 
  -6   8  15       15.02        7.17      9.16 o 
  -5   8  15       74.94       69.54     10.00 o 
  -4   8  15       49.27       28.30     11.09 o 
  -3   8  15      148.77      158.58      9.65 o 
  -2   8  15       67.71       60.81      7.51 o 
  -1   8  15       12.81       13.31      7.99 o 
   0   8  15       16.91       16.52      7.51 o 
   1   8  15        0.45       -6.02      7.87 o 
   2   8  15      446.51      411.67     18.86 o 
   3   8  15        0.38       -1.44      6.55 o 
   4   8  15        3.59       -7.68      7.68 o 
   5   8  15        0.17        6.49      9.75 o 
   6   8  15      233.02      223.11     20.93 o 
   7   8  15        0.69        0.09     11.68 o 
   8   8  15      148.31      211.57     17.72 o 
   9   8  15        8.41       10.29     14.52 o 
  10   8  15       38.56       43.90     15.74 o 
 -10   9  15       90.97       95.88     15.96 o 
  -9   9  15      263.10      267.91     17.73 o 
  -8   9  15      236.67      229.37     19.85 o 
  -7   9  15      313.33      323.31     17.83 o 
  -6   9  15       42.46       50.08     11.49 o 
  -5   9  15       43.28       33.58     10.02 o 
  -4   9  15      759.52      752.75     19.79 o 
  -3   9  15       36.94       38.17      7.70 o 
  -2   9  15       43.87       44.92      9.25 o 
  -1   9  15        2.86       -8.32      8.32 o 
   0   9  15      181.95      217.84     23.17 o 
   1   9  15      484.73      497.85     18.17 o 
   2   9  15      163.81      168.39     12.55 o 
   3   9  15        3.83       -0.89     10.50 o 
   4   9  15        8.26       -4.66      8.04 o 
   5   9  15      642.37      659.34     37.53 o 
   6   9  15      200.90      267.91     17.26 o 
   7   9  15      117.02      133.23     22.66 o 
   8   9  15        3.53       -7.39     12.95 o 
   9   9  15       80.90      126.27     13.29 o 
  10   9  15      121.80      111.61     17.10 o 
  -9  10  15        0.16        8.10     16.44 o 
  -8  10  15        0.63      -15.38     15.38 o 
  -7  10  15       83.10      105.53     12.74 o 
  -6  10  15       13.35       21.61     10.15 o 
  -5  10  15       27.61       15.29      9.54 o 
  -4  10  15        8.86        1.52      8.64 o 
  -3  10  15       71.55       57.68     11.67 o 
  -2  10  15       54.96       48.56     10.53 o 
  -1  10  15      108.30      110.34     11.67 o 
   0  10  15      154.18      164.84     12.76 o 
   1  10  15        0.34       -0.99     10.41 o 
   2  10  15       18.76       19.59     13.17 o 
   3  10  15       10.42      -12.23     12.23 o 
   4  10  15      428.27      417.49     25.99 o 
   5  10  15        1.25        5.45     11.70 o 
   6  10  15       82.30      107.53     15.04 o 
   7  10  15        1.23        2.98     12.67 o 
   8  10  15       37.07       60.19     14.98 o 
   9  10  15       89.64       73.61     16.65 o 
  -8  11  15       37.70       52.75     24.21 o 
  -7  11  15       60.71       59.90     16.26 o 
  -6  11  15       40.94       48.64     17.37 o 
  -5  11  15       10.80        4.26     11.28 o 
  -4  11  15       84.81       74.95     11.56 o 
  -3  11  15       33.78       40.32     12.03 o 
  -2  11  15        1.70        8.60     11.12 o 
  -1  11  15       42.30       29.87     11.86 o 
   0  11  15      102.98      119.92     13.96 o 
   1  11  15      274.74      301.56     20.16 o 
   2  11  15        5.13      -12.96     12.96 o 
   3  11  15      121.10      100.11     19.35 o 
   4  11  15        5.97       15.49     14.55 o 
   5  11  15      236.62      291.94     16.63 o 
   6  11  15       67.41       84.53     13.49 o 
   7  11  15        1.88      -12.42     12.42 o 
  -6  12  15       76.73       64.89     13.25 o 
  -5  12  15      122.12      107.70     16.99 o 
  -4  12  15        0.66      -23.54     23.54 o 
  -3  12  15       43.53       31.95     17.94 o 
  -2  12  15      112.95      109.76     19.35 o 
  -1  12  15      229.98      220.87     22.15 o 
   0  12  15      185.88      182.47     27.00 o 
   1  12  15        3.34      -16.35     19.95 o 
   2  12  15       62.39       36.81     14.06 o 
   3  12  15        7.36      -15.62     15.62 o 
   4  12  15       87.90       87.04     26.94 o 
   5  12  15       32.70       36.39     17.07 o 
   6  12  15        0.73       -5.75     16.18 o 
  -4  13  15       25.40       61.15     32.72 o 
  -3  13  15        3.99        2.38     22.43 o 
  -2  13  15        5.34        4.06     26.33 o 
  -1  13  15       11.21       25.88     28.74 o 
   0  13  15       28.87       14.65     23.15 o 
   1  13  15        0.57       -5.14     22.72 o 
   2  13  15        6.88       13.78     24.40 o 
   3  13  15        0.39        9.34     40.73 o 
 -13   0  16       43.40        3.86     20.64 o 
 -12   0  16      344.33      321.79     30.39 o 
 -11   0  16       28.71       -4.20     15.58 o 
 -10   0  16       73.07       48.40     13.36 o 
  -9   0  16      339.35      331.40     19.10 o 
  -8   0  16      353.55      366.66     18.87 o 
  -7   0  16       44.40       60.48     10.16 o 
  -6   0  16      612.66      593.51     26.21 o 
  -5   0  16       39.64       31.11      9.20 o 
  -4   0  16     1371.21     1448.82     37.98 o 
  -3   0  16      211.97      243.43     13.21 o 
  -2   0  16      145.62      144.43     10.37 o 
  -1   0  16     1288.44     1228.78     35.04 o 
   0   0  16     1515.67     1533.47     33.30 o 
   1   0  16     2136.20     2275.95     46.75 o 
   2   0  16        4.69        1.58      5.76 o 
   3   0  16        0.04       -3.13      5.92 o 
   4   0  16      254.75      238.13     14.09 o 
   5   0  16     1894.97     1873.94     48.67 o 
   6   0  16      140.00      155.43     11.23 o 
   7   0  16      520.02      581.93     21.07 o 
   8   0  16      477.87      449.30     18.79 o 
   9   0  16        9.44        2.60      9.31 o 
  10   0  16      796.16      798.25     28.09 o 
  11   0  16       85.88      108.16     18.24 o 
  12   0  16       42.62       56.11     17.35 o 
  13   0  16       46.32       60.01     17.05 o 
 -13   1  16        5.95        8.42     13.73 o 
 -12   1  16       14.91        0.41     11.75 o 
 -11   1  16       55.90      100.43     14.58 o 
 -10   1  16       11.87       12.14      8.54 o 
  -9   1  16       15.20        7.42      8.16 o 
  -8   1  16      255.61      228.52     10.70 o 
  -7   1  16     1170.45     1152.76     22.58 o 
  -6   1  16      252.02      282.90      9.71 o 
  -5   1  16      349.26      321.06     14.17 o 
  -4   1  16      626.57      644.62     17.03 o 
  -3   1  16       10.18        2.49      5.29 o 
  -2   1  16     3309.77     3272.93     54.75 o 
  -1   1  16      332.33      332.77     11.85 o 
   0   1  16      492.13      522.05     11.01 o 
   1   1  16       16.95        7.54      3.58 o 
   2   1  16      241.83      252.23      7.65 o 
   3   1  16      108.31      130.00      7.70 o 
   4   1  16     1115.40     1105.52     20.01 o 
   5   1  16      150.86      159.24      8.03 o 
   6   1  16       17.79       20.37      5.50 o 
   7   1  16        0.25        0.96      5.33 o 
   8   1  16        0.41       -3.15      5.76 o 
   9   1  16       34.68       24.22      6.74 o 
  10   1  16        1.75       -0.03      7.62 o 
  11   1  16        0.08       -8.84     11.69 o 
  12   1  16       56.30       36.24     22.02 o 
  13   1  16        0.24       26.05     19.87 o 
 -13   2  16      194.29      208.46     17.28 o 
 -12   2  16       22.85       35.19     14.33 o 
 -11   2  16      196.48      230.04     15.98 o 
 -10   2  16      296.51      323.97     15.28 o 
  -9   2  16      892.85      906.22     27.09 o 
  -8   2  16      316.59      370.82     12.19 o 
  -7   2  16      168.78      155.63      8.51 o 
  -6   2  16       49.28       57.10      6.49 o 
  -5   2  16     1710.05     1677.68     28.51 o 
  -4   2  16     3893.44     3853.07     54.01 o 
  -3   2  16      345.80      365.47     10.55 o 
  -2   2  16      338.97      352.63     10.30 o 
  -1   2  16      318.76      305.47     10.18 o 
   0   2  16     1345.20     1267.12     21.71 o 
   1   2  16      775.01      721.66     15.39 o 
   2   2  16     1469.69     1421.21     26.91 o 
   3   2  16       11.89        6.93      5.04 o 
   4   2  16        3.66       -1.63      4.89 o 
   5   2  16      178.39      170.38      9.57 o 
   6   2  16       10.59        4.44      6.73 o 
   7   2  16      303.17      312.74     13.75 o 
   8   2  16       33.70       24.39     10.69 o 
   9   2  16        3.11       13.85     10.90 o 
  10   2  16       57.23       72.09     23.42 o 
  11   2  16      101.30       88.59     14.27 o 
  12   2  16        1.19       18.23     13.73 o 
  13   2  16       10.90        9.76     17.81 o 
 -13   3  16       90.18      102.89     16.11 o 
 -12   3  16       51.82       64.73     14.52 o 
 -11   3  16      184.91      187.02     15.16 o 
 -10   3  16      290.75      336.08     15.64 o 
  -9   3  16       88.41       79.45      9.27 o 
  -8   3  16       11.63        3.86      7.73 o 
  -7   3  16      158.21      183.15      8.56 o 
  -6   3  16       71.62       71.77      7.16 o 
  -5   3  16      614.53      596.53     14.20 o 
  -4   3  16      520.07      491.46     13.79 o 
  -3   3  16      214.94      192.38     10.23 o 
  -2   3  16     2026.72     1994.66     36.05 o 
  -1   3  16       78.36       72.88      6.06 o 
   0   3  16       17.57        6.91      3.91 o 
   1   3  16      155.67      144.69      6.37 o 
   2   3  16     1008.69      971.86     18.69 o 
   3   3  16      749.78      748.81     15.90 o 
   4   3  16      441.65      450.04     13.47 o 
   5   3  16      158.97      138.73     10.10 o 
   6   3  16      257.66      228.30     16.95 o 
   7   3  16       85.62       90.86     12.69 o 
   8   3  16      843.69      845.63     29.44 o 
   9   3  16      536.10      600.28     24.99 o 
  10   3  16       59.99       68.51     14.17 o 
  11   3  16       35.03       81.88     15.34 o 
  12   3  16       66.96       84.23     17.72 o 
 -12   4  16       40.48       20.44     13.17 o 
 -11   4  16        2.76        4.92     10.88 o 
 -10   4  16       19.40        6.68     10.15 o 
  -9   4  16       22.90       23.54      8.23 o 
  -8   4  16       39.24       51.24      9.16 o 
  -7   4  16       12.62       15.31      7.08 o 
  -6   4  16       22.22       16.16      8.26 o 
  -5   4  16      407.87      410.75     13.38 o 
  -4   4  16      479.04      486.27     19.93 o 
  -3   4  16       74.90       94.29     10.35 o 
  -2   4  16      141.09      144.54      8.29 o 
  -1   4  16       93.41       85.64      6.80 o 
   0   4  16       12.66        5.29      4.36 o 
   1   4  16       23.35       12.07      6.46 o 
   2   4  16       50.44       38.41      6.15 o 
   3   4  16     1681.91     1713.84     42.58 o 
   4   4  16        0.63       -6.63      6.63 o 
   5   4  16      458.62      441.59     15.22 o 
   6   4  16      660.70      654.19     24.18 o 
   7   4  16       78.28       95.05     20.14 o 
   8   4  16      156.73      167.42     23.63 o 
   9   4  16       49.41       80.34     13.99 o 
  10   4  16       27.15       27.56     14.93 o 
  11   4  16       25.77       27.14     14.63 o 
  12   4  16        0.08       13.43     14.98 o 
 -12   5  16      160.18      180.60     24.24 o 
 -11   5  16      348.20      384.52     17.63 o 
 -10   5  16       78.82       80.44     10.67 o 
  -9   5  16        7.58       10.67      7.83 o 
  -8   5  16      267.71      252.79     17.50 o 
  -7   5  16     1989.68     1938.25     46.79 o 
  -6   5  16      296.81      310.90     19.93 o 
  -5   5  16      772.51      795.71     26.94 o 
  -4   5  16       71.72       80.04      8.96 o 
  -3   5  16      129.33      108.67      8.84 o 
  -2   5  16     2784.46     2705.83     47.00 o 
  -1   5  16      512.97      497.90     13.89 o 
   0   5  16      991.76     1036.43     27.91 o 
   1   5  16      128.83      121.38      7.30 o 
   2   5  16      572.19      588.87     15.47 o 
   3   5  16     1318.17     1303.61     27.23 o 
   4   5  16      154.67      143.46      9.55 o 
   5   5  16      774.95      760.31     38.10 o 
   6   5  16       67.43       70.87      9.58 o 
   7   5  16      184.54      204.58     13.48 o 
   8   5  16       31.32       18.29     10.35 o 
   9   5  16       78.76       81.47     14.35 o 
  10   5  16        6.74        8.20     13.83 o 
  11   5  16       95.58      126.91     17.94 o 
  12   5  16       35.66       39.37     17.01 o 
 -12   6  16        0.69       -0.40     37.57 o 
 -11   6  16       37.90        8.53     14.74 o 
 -10   6  16       14.39       19.99     14.16 o 
  -9   6  16       23.62       22.19     12.96 o 
  -8   6  16       98.08       89.45     14.96 o 
  -7   6  16       94.46      109.97     14.64 o 
  -6   6  16      170.73      169.33     15.54 o 
  -5   6  16       26.58       31.91      9.78 o 
  -4   6  16        3.26        8.99      8.43 o 
  -3   6  16      167.29      182.74     17.16 o 
  -2   6  16       42.99       43.13      8.40 o 
  -1   6  16      626.88      608.30     15.75 o 
   0   6  16       32.15       27.58      6.22 o 
   1   6  16        3.14       -4.25      5.91 o 
   2   6  16      106.50       88.67      7.33 o 
   3   6  16       46.99       68.94      7.67 o 
   4   6  16      130.44      130.83      9.63 o 
   5   6  16      231.64      213.05     11.67 o 
   6   6  16      266.47      253.39     13.05 o 
   7   6  16       19.73       15.22      9.37 o 
   8   6  16        2.90       -4.71      9.91 o 
   9   6  16      108.34      130.07     14.06 o 
  10   6  16      118.53      109.22     14.92 o 
  11   6  16      284.77      277.06     19.35 o 
 -11   7  16        5.63        0.15     14.13 o 
 -10   7  16       71.82       70.72     15.55 o 
  -9   7  16        0.93        0.06     12.77 o 
  -8   7  16        0.36       17.60     13.59 o 
  -7   7  16      145.56      128.14     13.24 o 
  -6   7  16       29.87       14.75     10.32 o 
  -5   7  16       28.06       17.19      9.70 o 
  -4   7  16        7.69       -3.38      7.87 o 
  -3   7  16      372.31      354.09     13.92 o 
  -2   7  16       68.54       84.06      8.11 o 
  -1   7  16        6.04        5.79      5.50 o 
   0   7  16       45.50       33.80      8.24 o 
   1   7  16      118.75      134.15     12.93 o 
   2   7  16      298.31      324.07     13.17 o 
   3   7  16      110.18      120.95     13.62 o 
   4   7  16       17.43       38.45      8.87 o 
   5   7  16       16.81       16.51     10.04 o 
   6   7  16       54.07       91.17     11.63 o 
   7   7  16      395.29      423.04     19.66 o 
   8   7  16       50.80       53.76     12.10 o 
   9   7  16       16.70       14.34     14.69 o 
  10   7  16       91.65       97.09     15.10 o 
  11   7  16       18.01       24.00     15.00 o 
 -10   8  16      169.89      204.98     17.94 o 
  -9   8  16      538.70      545.55     26.52 o 
  -8   8  16      544.55      588.96     26.65 o 
  -7   8  16        1.44       16.90     12.74 o 
  -6   8  16       72.21       46.82     12.05 o 
  -5   8  16      409.20      445.62     16.96 o 
  -4   8  16      488.93      506.18     17.29 o 
  -3   8  16      514.29      501.92     21.00 o 
  -2   8  16      100.49      116.73      8.44 o 
  -1   8  16        8.45        6.36      8.29 o 
   0   8  16      290.14      310.59     14.60 o 
   1   8  16      654.87      648.26     19.39 o 
   2   8  16      545.29      531.40     23.87 o 
   3   8  16       58.42       63.00      8.37 o 
   4   8  16        7.26        3.88      8.45 o 
   5   8  16      186.55      249.32     15.00 o 
   6   8  16      170.90      162.53     13.68 o 
   7   8  16       97.19       44.86     12.91 o 
   8   8  16       16.57      -12.61     12.61 o 
   9   8  16       13.55       -3.70     13.90 o 
  10   8  16       14.18       12.90     14.97 o 
  -9   9  16       32.34       53.16     15.18 o 
  -8   9  16       18.55       21.52     17.29 o 
  -7   9  16       69.11       92.93     19.28 o 
  -6   9  16       37.18       40.19     12.06 o 
  -5   9  16        0.85        1.74     10.02 o 
  -4   9  16        3.50       16.02     11.00 o 
  -3   9  16       52.19       54.05      8.09 o 
  -2   9  16       11.84       13.24     10.50 o 
  -1   9  16        0.90       -8.72      8.72 o 
   0   9  16       33.06       32.56     11.03 o 
   1   9  16       17.37       11.88      9.24 o 
   2   9  16        0.48      -10.10     10.10 o 
   3   9  16        9.51       -1.51     11.55 o 
   4   9  16       70.61       50.65      9.29 o 
   5   9  16        1.81        3.51     10.65 o 
   6   9  16       11.54       -6.38     11.99 o 
   7   9  16        2.58       -5.91     15.72 o 
   8   9  16       43.31       25.54     14.37 o 
   9   9  16       26.14       15.29     12.37 o 
  -8  10  16       49.30       42.94     12.79 o 
  -7  10  16       78.57       56.20     12.47 o 
  -6  10  16       81.84       66.12     12.30 o 
  -5  10  16        4.27        6.76      9.55 o 
  -4  10  16      131.13      125.09     14.78 o 
  -3  10  16       29.24       -0.43     14.14 o 
  -2  10  16      165.20      185.30     15.42 o 
  -1  10  16        2.42       -9.44     10.90 o 
   0  10  16      348.57      345.64     30.33 o 
   1  10  16      139.88      151.64     16.43 o 
   2  10  16       71.66       46.12     14.80 o 
   3  10  16      236.12      208.78     20.69 o 
   4  10  16      103.31      114.48     36.73 o 
   5  10  16      299.22      356.68     18.80 o 
   6  10  16      329.23      385.80     20.40 o 
   7  10  16        6.20        2.67     12.90 o 
   8  10  16       51.75       67.42     15.11 o 
  -7  11  16      230.59      246.84     20.73 o 
  -6  11  16      189.80      218.47     18.50 o 
  -5  11  16       19.04        3.14     11.23 o 
  -4  11  16       36.34       22.50     11.62 o 
  -3  11  16      257.71      237.33     16.96 o 
  -2  11  16       85.02       74.10     13.74 o 
  -1  11  16      206.10      200.44     16.22 o 
   0  11  16      395.90      445.71     41.45 o 
   1  11  16      265.05      277.30     20.05 o 
   2  11  16      187.86      186.54     19.03 o 
   3  11  16        5.30      -16.11     16.11 o 
   4  11  16      267.11      271.25     52.40 o 
   5  11  16       90.73      107.13     25.45 o 
   6  11  16       24.06       28.67     13.68 o 
   7  11  16       14.14       13.01     13.58 o 
  -5  12  16       68.91       65.99     20.22 o 
  -4  12  16       43.53       69.92     26.79 o 
  -3  12  16       20.58       -7.38     20.11 o 
  -2  12  16        2.69        6.69     17.18 o 
  -1  12  16        1.28       18.01     17.09 o 
   0  12  16      296.46      237.23     28.89 o 
   1  12  16       32.74       31.67     14.39 o 
   2  12  16       38.15       56.52     17.79 o 
   3  12  16       29.37        4.16     17.82 o 
   4  12  16        4.12        4.94     20.37 o 
   5  12  16        1.39      -16.44     16.44 o 
  -3  13  16       49.13       26.15     31.88 o 
  -2  13  16       24.77        6.88     18.38 o 
  -1  13  16      118.29       92.12     25.63 o 
   0  13  16        5.19       -8.94     28.28 o 
   1  13  16        6.14      -22.16     23.12 o 
   2  13  16      141.79      163.68     29.82 o 
 -13   1  17      122.51      149.93     18.09 o 
 -12   1  17       36.60       26.44     13.96 o 
 -11   1  17        3.84       -7.94     11.97 o 
 -10   1  17      135.07      121.69     12.05 o 
  -9   1  17      342.23      342.72     20.99 o 
  -8   1  17      656.74      680.51     17.11 o 
  -7   1  17       15.03       20.70      6.88 o 
  -6   1  17      274.13      262.28      9.55 o 
  -5   1  17      912.49      918.27     18.85 o 
  -4   1  17     2892.97     2857.88     46.98 o 
  -3   1  17      346.45      366.09     11.42 o 
  -2   1  17       15.31        8.93      5.61 o 
  -1   1  17     1022.84     1044.85     22.60 o 
   0   1  17      794.92      770.05     15.43 o 
   1   1  17      553.21      554.47     11.01 o 
   2   1  17      527.02      516.38     11.73 o 
   3   1  17      180.68      192.34      7.73 o 
   4   1  17       73.39       46.69      5.60 o 
   5   1  17      564.15      567.69     13.90 o 
   6   1  17      405.67      386.06     11.27 o 
   7   1  17       78.22       96.55      6.94 o 
   8   1  17       86.32       87.25      7.09 o 
   9   1  17       14.09       14.54      6.12 o 
  10   1  17      368.26      415.82     20.94 o 
  11   1  17       63.14       58.50     13.64 o 
  12   1  17        2.85      -14.64     14.64 o 
 -13   2  17       54.48       69.97     27.72 o 
 -12   2  17       56.45       51.61     13.14 o 
 -11   2  17      199.81      232.29     16.21 o 
 -10   2  17      194.44      224.63     16.99 o 
  -9   2  17       16.81        9.10      7.89 o 
  -8   2  17        2.46        1.90      6.66 o 
  -7   2  17     2509.43     2394.57     37.03 o 
  -6   2  17        2.78        4.11      6.65 o 
  -5   2  17      419.26      464.94     13.51 o 
  -4   2  17        1.14       -2.94      5.89 o 
  -3   2  17     1465.39     1452.88     26.98 o 
  -2   2  17     1004.18      986.25     23.20 o 
  -1   2  17      120.11      121.60      8.13 o 
   0   2  17        4.24        3.98      4.80 o 
   1   2  17      203.29      184.61      7.53 o 
   2   2  17     1024.00      981.80     20.56 o 
   3   2  17       34.58       17.45      5.41 o 
   4   2  17     1121.09     1101.74     23.86 o 
   5   2  17       30.43       11.14      8.39 o 
   6   2  17      119.60      114.33      9.24 o 
   7   2  17        8.62       19.35      8.10 o 
   8   2  17      120.07      151.11     15.68 o 
   9   2  17      320.91      328.91     22.73 o 
  10   2  17        0.80        3.45     11.57 o 
  11   2  17        1.19       -7.40     14.68 o 
  12   2  17       86.43       88.51     15.89 o 
 -12   3  17        0.19      -11.31     11.31 o 
 -11   3  17       37.90       41.62     12.31 o 
 -10   3  17       49.92       44.93     10.60 o 
  -9   3  17      174.18      176.66     10.15 o 
  -8   3  17       12.63       10.74      7.06 o 
  -7   3  17        6.61        1.50      6.86 o 
  -6   3  17       15.11        5.36      6.22 o 
  -5   3  17      550.99      539.16     13.34 o 
  -4   3  17       73.81       74.47      8.46 o 
  -3   3  17      317.62      279.99     12.21 o 
  -2   3  17       40.46       26.03      7.26 o 
  -1   3  17        5.73       -2.64      4.77 o 
   0   3  17      460.69      484.72     12.60 o 
   1   3  17      373.37      360.19     10.52 o 
   2   3  17      136.12      134.58      7.51 o 
   3   3  17       41.86       29.53      6.26 o 
   4   3  17      537.69      569.55     15.40 o 
   5   3  17       57.31       50.67      8.63 o 
   6   3  17      394.76      330.72     14.86 o 
   7   3  17        1.86       -7.45      9.85 o 
   8   3  17      126.01      128.85     19.33 o 
   9   3  17        6.77        6.86     11.99 o 
  10   3  17        4.38        9.02     12.15 o 
  11   3  17       21.19       26.79     14.22 o 
  12   3  17       14.18       14.32     16.76 o 
 -12   4  17      110.12      110.31     17.42 o 
 -11   4  17      187.14      193.00     21.29 o 
 -10   4  17      108.85      113.28     12.30 o 
  -9   4  17        4.47       20.09      9.16 o 
  -8   4  17      175.03      213.28     12.41 o 
  -7   4  17      847.12      847.71     20.64 o 
  -6   4  17      270.74      265.53     13.02 o 
  -5   4  17      435.77      388.52     16.71 o 
  -4   4  17        1.88        9.41      7.68 o 
  -3   4  17       18.79       15.21      8.11 o 
  -2   4  17     3603.22     3456.44     62.84 o 
  -1   4  17       44.07       43.57      6.68 o 
   0   4  17      344.08      342.59      9.97 o 
   1   4  17      286.69      244.74     13.79 o 
   2   4  17      229.72      239.88     10.69 o 
   3   4  17      991.94      967.14     25.45 o 
   4   4  17      159.74      162.83     12.33 o 
   5   4  17       78.17       59.24     10.06 o 
   6   4  17       16.92        8.32      9.89 o 
   7   4  17      535.13      528.18     22.52 o 
   8   4  17      142.47      112.08     18.28 o 
   9   4  17      287.05      286.81     19.06 o 
  10   4  17        7.95       15.47     13.40 o 
  11   4  17       28.07        9.49     13.84 o 
  12   4  17       40.50       37.07     16.04 o 
 -12   5  17       19.84       14.19     12.12 o 
 -11   5  17       37.88       31.07     10.49 o 
 -10   5  17       26.64       20.66     14.28 o 
  -9   5  17       97.54      108.27     15.58 o 
  -8   5  17       99.93      100.25     14.28 o 
  -7   5  17       33.31       24.48     11.78 o 
  -6   5  17       13.12       25.00     12.24 o 
  -5   5  17      323.15      338.52     18.31 o 
  -4   5  17      220.83      244.18     12.45 o 
  -3   5  17      198.34      210.97     11.28 o 
  -2   5  17      116.36      104.85      8.20 o 
  -1   5  17       37.58       33.74      7.58 o 
   0   5  17      118.26      106.40      6.76 o 
   1   5  17       14.02       11.29      6.33 o 
   2   5  17      175.50      158.39      8.96 o 
   3   5  17       26.52       24.40      9.83 o 
   4   5  17        1.98        1.13      7.71 o 
   5   5  17       14.55        0.85      7.75 o 
   6   5  17       12.82       14.88      8.82 o 
   7   5  17       16.17        3.85      9.59 o 
   8   5  17        8.30       -0.88     14.77 o 
   9   5  17       37.00       33.85     13.28 o 
  10   5  17       80.60      117.73     16.36 o 
  11   5  17        1.16       -8.93     14.48 o 
  12   5  17        1.21       15.80     20.37 o 
 -11   6  17      126.06      130.65     17.87 o 
 -10   6  17        9.29       -8.24     13.27 o 
  -9   6  17       58.59       67.36     19.75 o 
  -8   6  17       86.62       68.76     14.10 o 
  -7   6  17      348.90      355.13     21.21 o 
  -6   6  17       54.56       47.07     16.09 o 
  -5   6  17        8.54        4.36     12.35 o 
  -4   6  17       99.85      105.43     10.75 o 
  -3   6  17       99.85      108.45     10.42 o 
  -2   6  17     1613.45     1563.87     33.08 o 
  -1   6  17       25.51       53.43      7.63 o 
   0   6  17      280.54      260.93     12.21 o 
   1   6  17        1.72       -3.81      6.01 o 
   2   6  17      355.31      409.72     13.27 o 
   3   6  17      855.37      863.36     22.60 o 
   4   6  17       58.03       51.78      8.51 o 
   5   6  17        9.32        8.20      7.82 o 
   6   6  17      164.34      173.84     11.87 o 
   7   6  17      128.21      152.02     11.97 o 
   8   6  17       40.11       41.17     11.47 o 
   9   6  17        7.77        6.59     11.53 o 
  10   6  17        3.30       -0.30     12.64 o 
  11   6  17       86.50       85.55     15.51 o 
 -11   7  17       42.19       38.42     15.83 o 
 -10   7  17      104.43      128.07     17.02 o 
  -9   7  17      154.46      167.74     16.82 o 
  -8   7  17       43.66       19.84     14.24 o 
  -7   7  17        0.44        6.80     12.93 o 
  -6   7  17        0.51       -9.62     11.14 o 
  -5   7  17      102.61       95.85     11.70 o 
  -4   7  17      131.33      166.87     12.35 o 
  -3   7  17      282.00      284.71     13.93 o 
  -2   7  17       11.68       17.86      7.21 o 
  -1   7  17      188.26      182.39      9.21 o 
   0   7  17      247.08      283.24     14.12 o 
   1   7  17      216.96      234.53     11.50 o 
   2   7  17      510.59      508.35     17.49 o 
   3   7  17       24.18        3.90      7.42 o 
   4   7  17      213.81      199.97     12.21 o 
   5   7  17      130.11      111.52     16.69 o 
   6   7  17      282.50      268.52     15.40 o 
   7   7  17      108.61      119.65     12.01 o 
   8   7  17       22.54       30.09     11.58 o 
   9   7  17        3.29        9.13     12.23 o 
  10   7  17      241.81      251.52     18.32 o 
 -10   8  17        7.41        5.87     14.57 o 
  -9   8  17        3.20        2.17     14.64 o 
  -8   8  17        6.34       24.50     14.64 o 
  -7   8  17       52.33       45.91     14.02 o 
  -6   8  17        0.66      -11.72     11.72 o 
  -5   8  17       20.55       16.17      9.94 o 
  -4   8  17       22.74       35.46      9.91 o 
  -3   8  17        3.40       19.80      8.15 o 
  -2   8  17        3.75       -5.03      6.51 o 
  -1   8  17       14.51        7.47     10.98 o 
   0   8  17        0.26       -5.41      9.50 o 
   1   8  17       62.16       61.78      8.53 o 
   2   8  17       76.90       75.54      8.30 o 
   3   8  17        2.22        0.22      7.45 o 
   4   8  17        4.81        7.98      8.44 o 
   5   8  17       73.28       72.43     11.30 o 
   6   8  17       53.54       74.31     16.79 o 
   7   8  17        8.44        2.26     12.27 o 
   8   8  17       72.22       62.68     14.65 o 
   9   8  17       79.07       64.12     15.88 o 
  10   8  17        3.58        8.38     15.53 o 
  -9   9  17      157.37      158.29     18.23 o 
  -8   9  17       51.44       35.76     14.64 o 
  -7   9  17       76.26      113.59     16.76 o 
  -6   9  17      170.41      193.89     16.92 o 
  -5   9  17       85.65       84.15     12.09 o 
  -4   9  17      358.48      369.35     16.90 o 
  -3   9  17       13.34        5.48      7.67 o 
  -2   9  17       91.08       80.38     11.05 o 
  -1   9  17      119.94      130.05     15.02 o 
   0   9  17      267.52      274.60     22.94 o 
   1   9  17      304.49      327.13     31.50 o 
   2   9  17       63.92       95.77     14.57 o 
   3   9  17       59.48       72.32     12.37 o 
   4   9  17      111.16      117.74     26.11 o 
   5   9  17      356.10      398.12     19.61 o 
   6   9  17       38.13       37.29     12.92 o 
   7   9  17      196.87      146.52     16.13 o 
   8   9  17      153.18      225.28     19.03 o 
   9   9  17       23.44       36.99     15.76 o 
  -8  10  17        1.48      -12.81     12.81 o 
  -7  10  17       48.93       50.13     12.88 o 
  -6  10  17        5.28       12.71     11.51 o 
  -5  10  17        8.41        0.01     10.69 o 
  -4  10  17        1.05        3.55      9.11 o 
  -3  10  17        3.18        4.33     11.78 o 
  -2  10  17       20.12        8.38     17.72 o 
  -1  10  17      137.72      149.49     16.98 o 
   0  10  17       43.78       57.36     14.45 o 
   1  10  17       64.24       78.44     15.04 o 
   2  10  17      150.92      168.96     27.58 o 
   3  10  17       28.03       18.96     22.47 o 
   4  10  17      166.55      153.99     12.62 o 
   5  10  17        1.20       -1.83     11.16 o 
   6  10  17        5.78      -11.79     11.79 o 
   7  10  17        4.92       -8.36     17.42 o 
   8  10  17       76.53       74.30     15.72 o 
  -7  11  17       44.96       67.25     16.65 o 
  -6  11  17       26.93       29.97     14.25 o 
  -5  11  17       46.76       56.03     10.79 o 
  -4  11  17        4.58       -9.26     12.41 o 
  -3  11  17       15.38       22.30     13.22 o 
  -2  11  17       74.64       93.01     14.49 o 
  -1  11  17        4.43      -13.48     13.48 o 
   0  11  17       80.69       57.26     16.14 o 
   1  11  17       64.25       91.11     17.00 o 
   2  11  17        0.05       28.67     21.65 o 
   3  11  17      142.56      137.37     27.19 o 
   4  11  17        4.26       14.63     16.66 o 
   5  11  17       66.11       96.63     12.79 o 
   6  11  17       40.02       65.92     13.39 o 
  -5  12  17        0.56        8.26     21.09 o 
  -4  12  17        8.87       -6.76     18.26 o 
  -3  12  17      102.25      115.81     21.04 o 
  -2  12  17      139.15      115.87     20.73 o 
  -1  12  17       33.35       18.34     39.10 o 
   0  12  17      139.30      153.11     26.58 o 
   1  12  17        2.86        1.31     14.74 o 
   2  12  17      100.08      109.33     23.23 o 
   3  12  17        4.48       20.56     20.66 o 
   4  12  17       71.88       23.33     22.19 o 
   5  12  17        6.24        3.46     28.37 o 
  -1  13  17        0.33      -30.89     30.89 o 
   0  13  17       28.48       -8.15     23.48 o 
   1  13  17       10.40      -21.55     38.26 o 
 -12   0  18      524.89      547.54     38.27 o 
 -11   0  18        6.94       14.92     18.99 o 
 -10   0  18       35.37       13.72     15.59 o 
  -9   0  18      304.24      285.10     18.31 o 
  -8   0  18      312.27      353.92     28.30 o 
  -7   0  18      117.29      136.12     11.94 o 
  -6   0  18      666.80      680.07     21.71 o 
  -5   0  18       14.50       -0.98      9.59 o 
  -4   0  18     1333.22     1258.89     43.85 o 
  -3   0  18     1751.47     1806.52     45.24 o 
  -2   0  18     1823.24     1795.56     52.13 o 
  -1   0  18      663.93      716.29     29.03 o 
   0   0  18      232.93      312.33     15.75 o 
   1   0  18      897.59      919.02     22.65 o 
   2   0  18       33.00       39.27      7.23 o 
   3   0  18       82.68       74.93     10.80 o 
   4   0  18      216.64      231.60     18.43 o 
   5   0  18      910.25      941.59     28.73 o 
   6   0  18       10.73       -2.76      7.89 o 
   7   0  18        2.40       -6.50      8.10 o 
   8   0  18      145.88      130.85     12.08 o 
   9   0  18      121.85      142.19     13.22 o 
  10   0  18      468.04      625.98     31.49 o 
  11   0  18       36.99       61.99     15.57 o 
  12   0  18       98.54       81.96     15.97 o 
 -12   1  18      142.26      171.15     17.34 o 
 -11   1  18       85.77      117.45     15.16 o 
 -10   1  18        1.00       -5.22     10.63 o 
  -9   1  18       59.39       60.14      9.36 o 
  -8   1  18      255.04      286.28     11.74 o 
  -7   1  18      637.13      682.55     16.70 o 
  -6   1  18      115.53      112.98      8.53 o 
  -5   1  18       65.25       54.79      7.73 o 
  -4   1  18      225.53      231.95     12.69 o 
  -3   1  18     2130.55     2086.83     35.79 o 
  -2   1  18     1333.79     1356.30     26.24 o 
  -1   1  18       53.46       63.75      7.02 o 
   0   1  18       17.95       21.11      4.49 o 
   1   1  18        8.02        8.13      3.78 o 
   2   1  18        6.43        5.38      5.02 o 
   3   1  18       31.25       25.68      6.22 o 
   4   1  18      503.73      494.55     14.30 o 
   5   1  18        1.43        7.60      6.81 o 
   6   1  18       24.79       26.09      7.50 o 
   7   1  18       16.20        8.47      7.93 o 
   8   1  18       28.52       33.30      8.36 o 
   9   1  18      120.02       96.49     10.49 o 
  10   1  18       36.16       19.08     18.22 o 
  11   1  18        5.40      -11.55     11.91 o 
  12   1  18       22.27       54.28     18.88 o 
 -12   2  18      119.27       89.52     14.45 o 
 -11   2  18      132.06      159.06     15.23 o 
 -10   2  18      377.60      451.15     19.44 o 
  -9   2  18      205.41      227.56     12.59 o 
  -8   2  18      146.49      160.50      9.70 o 
  -7   2  18       32.50       31.41      8.80 o 
  -6   2  18      415.39      409.65     13.46 o 
  -5   2  18     1469.23     1483.25     30.16 o 
  -4   2  18      198.49      194.87      9.28 o 
  -3   2  18      324.22      360.42     11.08 o 
  -2   2  18        2.32        6.22      6.58 o 
  -1   2  18      158.79      134.81      8.57 o 
   0   2  18     1110.55     1098.67     22.81 o 
   1   2  18      600.45      563.82     13.67 o 
   2   2  18      935.83      872.89     25.00 o 
   3   2  18      115.03       97.58      7.61 o 
   4   2  18       28.98       13.45      6.25 o 
   5   2  18      116.16       99.67      8.74 o 
   6   2  18      157.45      147.04     10.11 o 
   7   2  18      360.28      334.54     13.89 o 
   8   2  18      104.22      116.81     13.30 o 
   9   2  18       36.49       39.11     12.32 o 
  10   2  18        6.61      -11.61     11.61 o 
  11   2  18        5.86       -2.32     12.89 o 
  12   2  18       11.29        6.06     13.59 o 
 -12   3  18       55.69       34.42     14.89 o 
 -11   3  18       46.23       41.86     12.27 o 
 -10   3  18      107.07      124.39     12.28 o 
  -9   3  18       73.39       87.52     10.37 o 
  -8   3  18       31.35       37.74      9.37 o 
  -7   3  18      518.13      516.10     16.05 o 
  -6   3  18      470.15      481.52     14.45 o 
  -5   3  18        1.44       -1.74      5.17 o 
  -4   3  18        3.27       -7.10      7.10 o 
  -3   3  18       66.07       66.22     13.16 o 
  -2   3  18      327.62      352.69     13.06 o 
  -1   3  18       24.65       14.48      5.99 o 
   0   3  18      305.56      326.96     10.26 o 
   1   3  18       82.69      103.27      8.25 o 
   2   3  18      467.16      485.03     15.41 o 
   3   3  18     1105.05     1087.35     25.77 o 
   4   3  18       67.92       68.36      7.25 o 
   5   3  18      157.69      117.29     11.45 o 
   6   3  18        1.81        0.71      9.11 o 
   7   3  18      826.64      917.95     30.73 o 
   8   3  18      209.95      213.03     16.22 o 
   9   3  18       34.68       30.55     12.34 o 
  10   3  18        6.77       -1.11     12.47 o 
  11   3  18      186.22      200.63     18.37 o 
  12   3  18       97.24      105.01     17.36 o 
 -12   4  18       62.38       62.65     14.25 o 
 -11   4  18        2.59        1.58     11.09 o 
 -10   4  18        4.02       -5.51      9.80 o 
  -9   4  18       10.51       15.68      8.80 o 
  -8   4  18        3.96       -7.17      7.17 o 
  -7   4  18       11.96        8.31      9.42 o 
  -6   4  18      417.12      435.37     16.01 o 
  -5   4  18       42.52       21.94      7.80 o 
  -4   4  18        9.97       10.53      9.55 o 
  -3   4  18       26.05       22.91      7.99 o 
  -2   4  18      268.18      287.74     11.32 o 
  -1   4  18      228.14      237.75     11.10 o 
   0   4  18        4.87        1.67      5.42 o 
   1   4  18      379.39      354.40     12.41 o 
   2   4  18       35.02       38.86      7.37 o 
   3   4  18     1036.07      998.11     43.56 o 
   4   4  18       13.21       19.04      9.00 o 
   5   4  18      193.59      192.65     16.45 o 
   6   4  18        2.37       -9.30      9.30 o 
   7   4  18       46.56       47.09     11.78 o 
   8   4  18      108.04      109.64     14.21 o 
   9   4  18       33.58       41.12     19.19 o 
  10   4  18       12.69       10.74     13.80 o 
  11   4  18        3.27        5.79     14.46 o 
  12   4  18        2.78       13.30     15.79 o 
 -11   5  18      168.12      161.99     18.94 o 
 -10   5  18        3.95      -10.59     13.77 o 
  -9   5  18       40.12       38.29     16.28 o 
  -8   5  18      478.79      475.35     36.67 o 
  -7   5  18      652.99      696.47     27.37 o 
  -6   5  18      212.62      211.72     15.42 o 
  -5   5  18       29.87       29.27     11.31 o 
  -4   5  18      390.80      391.73     16.08 o 
  -3   5  18      439.52      441.60     16.06 o 
  -2   5  18     2721.86     2626.77     50.54 o 
  -1   5  18      341.06      379.79     12.95 o 
   0   5  18       59.51       77.60      6.73 o 
   1   5  18        1.28       -7.61      7.61 o 
   2   5  18      352.77      325.18     14.11 o 
   3   5  18      884.26      789.62     23.69 o 
   4   5  18      113.37      108.44      9.50 o 
   5   5  18       99.92       92.78     13.71 o 
   6   5  18      144.73      142.50     11.77 o 
   7   5  18       80.40       56.32     12.94 o 
   8   5  18       36.32       33.22     12.61 o 
   9   5  18       29.76       22.24     13.54 o 
  10   5  18        7.03        1.26     13.61 o 
  11   5  18       61.16       79.45     19.20 o 
 -11   6  18       23.78       22.00     15.65 o 
 -10   6  18        9.71       18.99     14.50 o 
  -9   6  18        8.08      -13.29     13.29 o 
  -8   6  18      162.28      153.84     20.24 o 
  -7   6  18        0.42       -0.19     12.70 o 
  -6   6  18        1.87       -0.58     10.05 o 
  -5   6  18       10.01        6.83      9.61 o 
  -4   6  18       51.92       54.22     10.29 o 
  -3   6  18       27.97       22.81      8.91 o 
  -2   6  18        7.42        8.85      7.92 o 
  -1   6  18      387.22      352.27     14.66 o 
   0   6  18       28.63       14.43      7.65 o 
   1   6  18       45.45       32.30      6.95 o 
   2   6  18        8.50        0.50      6.94 o 
   3   6  18       24.73        4.93      8.90 o 
   4   6  18      188.00      179.38     10.86 o 
   5   6  18       84.83       85.35     14.92 o 
   6   6  18      100.32      127.44     16.92 o 
   7   6  18       14.96       22.28     10.43 o 
   8   6  18       13.06        6.82     10.88 o 
   9   6  18       63.10       72.80     13.37 o 
  10   6  18      145.85      171.77     16.35 o 
  11   6  18       68.72      100.18     18.29 o 
 -10   7  18       14.92       17.62     14.77 o 
  -9   7  18       34.25       37.34     14.51 o 
  -8   7  18       10.01       -5.71     13.10 o 
  -7   7  18        1.60        1.39     12.77 o 
  -6   7  18        1.12        1.29     10.45 o 
  -5   7  18        2.51       -9.01      9.58 o 
  -4   7  18        0.38        2.22     13.71 o 
  -3   7  18       46.87       23.82      9.99 o 
  -2   7  18       16.75       13.11      8.11 o 
  -1   7  18       38.77       38.65     10.65 o 
   0   7  18       28.05       23.86      9.33 o 
   1   7  18      230.17      239.60     12.97 o 
   2   7  18       65.52       93.63      9.48 o 
   3   7  18       59.21       84.63     11.59 o 
   4   7  18       22.83       18.90      8.71 o 
   5   7  18       21.60       20.76      8.90 o 
   6   7  18      194.54      234.94     13.53 o 
   7   7  18      135.89      132.76     15.12 o 
   8   7  18       45.57       78.30     12.82 o 
   9   7  18        5.61      -11.22     11.87 o 
  10   7  18       96.85      110.90     15.46 o 
 -10   8  18      193.87      273.96     63.76 o 
  -9   8  18      283.35      268.54     30.66 o 
  -8   8  18       10.14       -6.36     14.11 o 
  -7   8  18       11.89       16.73     14.08 o 
  -6   8  18      226.22      215.89     17.88 o 
  -5   8  18      122.73      124.27     14.73 o 
  -4   8  18      702.46      726.68     37.13 o 
  -3   8  18       58.38       59.48     10.07 o 
  -2   8  18       39.34       45.24     12.32 o 
  -1   8  18       70.30       69.04     15.82 o 
   0   8  18      449.41      461.25     21.82 o 
   1   8  18      421.86      451.94     25.21 o 
   2   8  18      158.48      135.91     13.61 o 
   3   8  18       25.00       11.22      8.08 o 
   4   8  18      211.85      253.87     13.91 o 
   5   8  18      229.17      193.70     14.66 o 
   6   8  18      203.59      166.40     15.13 o 
   7   8  18       87.59      112.84     30.70 o 
   8   8  18        0.15      -12.89     12.89 o 
   9   8  18       24.61       15.15     14.78 o 
  -9   9  18        0.39       -7.27     14.86 o 
  -8   9  18        0.08       18.88     15.11 o 
  -7   9  18      125.87      157.20     33.12 o 
  -6   9  18        0.13      -10.05     12.66 o 
  -5   9  18       27.37       22.72     12.29 o 
  -4   9  18       23.31       21.71     13.65 o 
  -3   9  18       76.89       75.28     13.49 o 
  -2   9  18        0.82       -8.06     11.93 o 
  -1   9  18       22.29       18.93     12.55 o 
   0   9  18        4.16        9.07     12.78 o 
   1   9  18        7.08        2.85     12.49 o 
   2   9  18       19.68        1.01      8.57 o 
   3   9  18       18.24       14.12      8.44 o 
   4   9  18       55.68       42.62     15.96 o 
   5   9  18        2.44       20.40     12.20 o 
   6   9  18        2.93       -1.21     16.40 o 
   7   9  18       21.18        5.92     13.86 o 
   8   9  18       48.71       59.98     15.32 o 
   9   9  18       14.49       40.50     18.99 o 
  -8  10  18       18.51        7.46     32.11 o 
  -7  10  18       91.57       64.69     14.95 o 
  -6  10  18      204.93      205.04     17.07 o 
  -5  10  18        9.80       -3.53     11.83 o 
  -4  10  18      184.38      169.33     13.09 o 
  -3  10  18       16.61        5.98     12.49 o 
  -2  10  18       35.97       35.25     13.25 o 
  -1  10  18       15.03       22.63     16.24 o 
   0  10  18      137.11      139.34     19.99 o 
   1  10  18      164.15      152.30     26.94 o 
   2  10  18       70.06       66.04     25.11 o 
   3  10  18      361.04      445.09     39.40 o 
   4  10  18       25.94       27.10     10.18 o 
   5  10  18      117.76      193.99     14.93 o 
   6  10  18       30.78       56.76     13.41 o 
   7  10  18        5.92       -4.43     12.97 o 
  -6  11  18       53.33       61.54     11.93 o 
  -5  11  18        9.50        3.13     10.27 o 
  -4  11  18        9.97       11.52     13.84 o 
  -3  11  18      229.52      218.55     18.28 o 
  -2  11  18       97.25      129.37     17.77 o 
  -1  11  18      194.28      215.55     38.39 o 
   0  11  18      230.21      235.18     46.34 o 
   1  11  18        6.04       29.81     23.23 o 
   2  11  18       98.98       84.03     25.95 o 
   3  11  18       63.08       78.30     26.10 o 
   4  11  18       52.71       37.90     18.42 o 
   5  11  18       52.72       30.29     13.19 o 
   6  11  18        3.11      -12.05     12.05 o 
  -4  12  18       24.35       33.27     19.85 o 
  -3  12  18        2.74       -6.99     17.42 o 
  -2  12  18        1.97        5.85     44.29 o 
  -1  12  18      111.03       79.84     16.00 o 
   0  12  18        1.65       -6.60     14.98 o 
   1  12  18       11.97        2.86     18.44 o 
   2  12  18       25.47       34.80     22.59 o 
   3  12  18       22.98       32.92     23.48 o 
   4  12  18        2.77       37.37     23.43 o 
 -12   1  19       10.55        7.92     13.30 o 
 -11   1  19       36.25        2.30     12.34 o 
 -10   1  19      300.87      316.47     17.67 o 
  -9   1  19       93.42       99.77     11.27 o 
  -8   1  19      238.44      271.28     15.11 o 
  -7   1  19       61.42       52.83      8.60 o 
  -6   1  19      484.64      516.88     16.73 o 
  -5   1  19       22.28       23.41      7.29 o 
  -4   1  19     1547.29     1554.32     31.98 o 
  -3   1  19       41.39       35.80      6.55 o 
  -2   1  19        2.67       -6.30      6.30 o 
  -1   1  19     1413.31     1439.82     34.77 o 
   0   1  19       97.02      103.61      6.39 o 
   1   1  19     1013.73     1001.74     17.94 o 
   2   1  19       11.71       12.09      5.92 o 
   3   1  19        3.92        6.19      6.31 o 
   4   1  19      505.87      497.04     20.75 o 
   5   1  19      677.89      710.36     27.41 o 
   6   1  19       53.79       62.25      8.58 o 
   7   1  19      266.47      249.07     12.20 o 
   8   1  19      220.72      252.47     12.94 o 
   9   1  19      124.05      124.05     12.67 o 
  10   1  19       68.98       66.55     18.50 o 
  11   1  19       21.27       16.67     12.45 o 
  12   1  19        0.24       -6.62     16.56 o 
 -12   2  19       10.00       17.29     12.40 o 
 -11   2  19      127.99      150.29     14.96 o 
 -10   2  19       11.27        1.29     13.10 o 
  -9   2  19        0.65       -8.55      8.55 o 
  -8   2  19       71.50       71.78     13.79 o 
  -7   2  19      384.20      386.62     13.88 o 
  -6   2  19        2.69        5.07      7.17 o 
  -5   2  19       49.82       57.06      9.28 o 
  -4   2  19      219.65      264.26     14.81 o 
  -3   2  19        9.19        8.27      5.39 o 
  -2   2  19      389.97      402.22     15.83 o 
  -1   2  19      176.38      161.51     10.38 o 
   0   2  19      359.47      370.30     14.10 o 
   1   2  19       61.21       79.14      6.86 o 
   2   2  19      787.10      756.98     20.48 o 
   3   2  19       10.55        9.05      6.26 o 
   4   2  19      236.04      237.45     11.28 o 
   5   2  19      148.06      167.22     10.42 o 
   6   2  19      247.34      284.11     16.27 o 
   7   2  19       11.55        7.60      9.49 o 
   8   2  19      201.94      194.90     18.61 o 
   9   2  19       28.58        6.65     16.38 o 
  10   2  19       27.56       24.73     12.46 o 
  11   2  19       76.96       73.67     14.83 o 
  12   2  19        1.49        7.95     13.73 o 
 -12   3  19       23.19       15.63     15.89 o 
 -11   3  19        7.47       18.03     11.81 o 
 -10   3  19       63.89       69.45     14.37 o 
  -9   3  19       90.15       74.74     10.06 o 
  -8   3  19        0.86       -7.65      7.65 o 
  -7   3  19       11.32       17.56      7.65 o 
  -6   3  19      136.89      146.72      8.69 o 
  -5   3  19      411.37      403.89     22.63 o 
  -4   3  19       36.05       42.73      8.36 o 
  -3   3  19       37.84       31.57      8.87 o 
  -2   3  19       93.74       98.41     10.06 o 
  -1   3  19      177.15      195.50     11.27 o 
   0   3  19       43.97       54.09      7.74 o 
   1   3  19       71.42       77.23      8.81 o 
   2   3  19      131.00      128.08     10.00 o 
   3   3  19      125.17      125.37     14.63 o 
   4   3  19      213.54      181.27     10.44 o 
   5   3  19       58.00       52.80      9.20 o 
   6   3  19      294.64      275.92     14.52 o 
   7   3  19       62.40       40.57     15.02 o 
   8   3  19       18.54       10.87     11.62 o 
   9   3  19       24.32       27.39     12.45 o 
  10   3  19        4.23        4.62     12.64 o 
  11   3  19        4.19      -13.46     13.46 o 
  12   3  19        0.63       12.96     24.16 o 
 -11   4  19      190.71      246.91     15.05 o 
 -10   4  19       28.09       14.02     11.34 o 
  -9   4  19       55.04       60.75      9.46 o 
  -8   4  19      300.49      338.42     13.02 o 
  -7   4  19      299.95      351.27     16.15 o 
  -6   4  19      408.08      419.01     15.89 o 
  -5   4  19        9.38        2.17      8.40 o 
  -4   4  19      272.65      276.28     12.75 o 
  -3   4  19      109.57      118.76     14.93 o 
  -2   4  19     1813.69     1711.96     35.59 o 
  -1   4  19      208.63      224.43     12.74 o 
   0   4  19      316.32      285.79     11.95 o 
   1   4  19       17.60       11.88      9.61 o 
   2   4  19      297.27      349.73     33.07 o 
   3   4  19      817.79      780.15     25.91 o 
   4   4  19       26.63       21.32     11.25 o 
   5   4  19       51.25       46.44     10.53 o 
   6   4  19      185.87      172.10     13.97 o 
   7   4  19      450.02      505.56     34.34 o 
   8   4  19       75.03       95.67     14.11 o 
   9   4  19       27.07       37.92     13.40 o 
  10   4  19        7.62       -1.62     13.05 o 
  11   4  19      105.44      120.14     17.07 o 
 -11   5  19       13.23       12.96     15.90 o 
 -10   5  19       21.25       25.28     15.18 o 
  -9   5  19        6.66       20.40     17.14 o 
  -8   5  19       12.46       35.04     13.47 o 
  -7   5  19       50.04       65.45     15.69 o 
  -6   5  19       64.50       50.50     11.04 o 
  -5   5  19       67.89       52.34      9.87 o 
  -4   5  19       31.60       36.21      9.81 o 
  -3   5  19       21.90       23.22      8.00 o 
  -2   5  19       66.01       73.96      9.02 o 
  -1   5  19      139.71      101.59     12.17 o 
   0   5  19       56.52       43.27      7.68 o 
   1   5  19        9.48       -1.14      6.58 o 
   2   5  19       80.53       75.58     12.32 o 
   3   5  19      235.96      233.63     15.53 o 
   4   5  19        0.60       -9.06     10.41 o 
   5   5  19       80.35       59.85     11.05 o 
   6   5  19       18.57        4.67     15.27 o 
   7   5  19       32.04       26.62     11.67 o 
   8   5  19        2.11        4.61     12.35 o 
   9   5  19        0.28        4.37     13.77 o 
  10   5  19        4.98      -13.62     13.62 o 
  11   5  19       37.27       31.13     16.16 o 
 -11   6  19       41.24       52.88     23.59 o 
 -10   6  19       46.77       43.98     15.85 o 
  -9   6  19        4.25       -2.75     13.65 o 
  -8   6  19      102.47       99.91     15.78 o 
  -7   6  19      229.13      229.68     17.28 o 
  -6   6  19      169.25      179.54     14.92 o 
  -5   6  19       45.93       38.81     13.68 o 
  -4   6  19       19.47       18.45      9.55 o 
  -3   6  19      362.76      359.49     18.31 o 
  -2   6  19      321.04      319.15     12.53 o 
  -1   6  19       45.30       57.51      7.28 o 
   0   6  19        1.20       -4.74      8.40 o 
   1   6  19       55.48       46.22      7.66 o 
   2   6  19      466.17      481.48     17.02 o 
   3   6  19      174.10      159.13     10.36 o 
   4   6  19        5.65       -2.22      8.17 o 
   5   6  19       10.77        8.64      8.44 o 
   6   6  19       33.86       41.84     10.15 o 
   7   6  19      127.47      138.20     13.01 o 
   8   6  19        2.20        0.01     12.34 o 
   9   6  19        4.07      -11.51     11.51 o 
  10   6  19       18.86       27.04     15.56 o 
 -10   7  19       96.58       80.73     16.81 o 
  -9   7  19       26.28       25.16     14.31 o 
  -8   7  19      170.03      139.94     16.60 o 
  -7   7  19       33.89       44.80     14.95 o 
  -6   7  19       34.34       28.53     13.63 o 
  -5   7  19      143.45      169.49     14.05 o 
  -4   7  19      307.43      309.63     16.25 o 
  -3   7  19       51.23       49.26     13.73 o 
  -2   7  19        1.67       -7.89      7.89 o 
  -1   7  19      142.19      182.93     10.53 o 
   0   7  19       86.66      100.71     18.39 o 
   1   7  19      274.40      265.54     12.86 o 
   2   7  19       30.05       16.56      8.68 o 
   3   7  19       13.17       21.30      8.81 o 
   4   7  19       93.31       73.66      9.32 o 
   5   7  19      288.37      277.23     14.08 o 
   6   7  19       59.28       74.66     12.56 o 
   7   7  19        4.14       13.13     10.70 o 
   8   7  19        4.97       -1.30     11.18 o 
   9   7  19       72.05       54.16     13.77 o 
  10   7  19       49.38       23.18     14.14 o 
  -9   8  19        1.51       17.06     18.47 o 
  -8   8  19        0.31        6.90     15.39 o 
  -7   8  19        2.31      -13.75     13.75 o 
  -6   8  19       20.76       22.98     13.56 o 
  -5   8  19      128.95      132.11     15.22 o 
  -4   8  19        7.00       27.32     11.83 o 
  -3   8  19       99.96      114.38     24.62 o 
  -2   8  19        0.63       -7.71      7.71 o 
  -1   8  19       22.14       26.86     12.05 o 
   0   8  19       28.76       40.79     13.33 o 
   1   8  19       67.11       79.35      9.73 o 
   2   8  19       86.61      101.24     10.38 o 
   3   8  19       15.54        1.56      8.41 o 
   4   8  19       15.22       -0.12      9.40 o 
   5   8  19       64.19       82.83     12.72 o 
   6   8  19        1.92        6.31     11.93 o 
   7   8  19       62.23       67.96     14.23 o 
   8   8  19        0.06      -11.12     13.12 o 
   9   8  19       22.01       21.97     13.24 o 
  -8   9  19       56.40       89.75     16.82 o 
  -7   9  19        1.19        3.05     14.38 o 
  -6   9  19      107.78      107.48     22.53 o 
  -5   9  19       75.05       69.31     13.97 o 
  -4   9  19      134.27      171.33     15.02 o 
  -3   9  19       28.88       11.85     13.82 o 
  -2   9  19       67.03       57.13     16.49 o 
  -1   9  19      143.96       96.92     19.92 o 
   0   9  19      113.84      126.40     26.20 o 
   1   9  19      240.17      173.58     20.87 o 
   2   9  19        4.17        7.90      9.03 o 
   3   9  19      116.65      136.77     11.90 o 
   4   9  19       82.25       97.99     12.06 o 
   5   9  19      107.30       97.53     13.22 o 
   6   9  19       21.25       -2.12     18.82 o 
   7   9  19       50.78       38.28     13.79 o 
   8   9  19      112.97      112.35     16.86 o 
  -7  10  19       56.94       46.81     15.00 o 
  -6  10  19        5.57      -15.59     15.59 o 
  -5  10  19       26.78       10.59     12.33 o 
  -4  10  19       29.05       21.81     12.97 o 
  -3  10  19        1.19      -12.32     15.63 o 
  -2  10  19       97.50       62.99     19.53 o 
  -1  10  19       16.85       14.50     16.62 o 
   0  10  19        5.14       -6.53     24.17 o 
   1  10  19       37.09        9.29     23.04 o 
   2  10  19      170.10      206.49     18.56 o 
   3  10  19       14.83       18.43      9.83 o 
   4  10  19       51.12       33.93     16.88 o 
   5  10  19        1.95        2.91     11.12 o 
   6  10  19        1.70      -12.04     16.96 o 
   7  10  19        9.31       -4.34     13.00 o 
  -5  11  19       71.76       68.61     12.81 o 
  -4  11  19        0.36       -1.17     18.03 o 
  -3  11  19       41.27        9.97     17.27 o 
  -2  11  19      161.06      174.51     22.73 o 
  -1  11  19        1.25      -12.34     17.19 o 
   0  11  19      115.83      202.68     51.43 o 
   1  11  19        3.81       16.66     24.12 o 
   2  11  19        1.86      -18.34     23.48 o 
   3  11  19       80.00       56.95     27.09 o 
   4  11  19      118.76      144.02     12.63 o 
   5  11  19        0.50       -7.76     14.53 o 
  -3  12  19      112.55      103.94     35.39 o 
  -2  12  19      142.79      171.12     18.63 o 
  -1  12  19       22.08       33.79     18.26 o 
   0  12  19        8.51      -14.67     17.76 o 
   1  12  19       12.48       31.98     24.12 o 
   2  12  19       75.56      116.61     26.79 o 
   3  12  19       75.01      124.22     27.98 o 
 -12   0  20       17.10       27.53     20.55 o 
 -11   0  20      125.82      115.76     42.84 o 
 -10   0  20      269.70      255.13     25.60 o 
  -9   0  20      238.86      235.26     32.67 o 
  -8   0  20      110.07      120.58     14.45 o 
  -7   0  20       10.48       -5.86     11.69 o 
  -6   0  20     1046.17     1044.54     33.41 o 
  -5   0  20       12.09       28.07     12.12 o 
  -4   0  20     1187.46     1216.33     34.83 o 
  -3   0  20      112.61      100.98     11.18 o 
  -2   0  20      601.80      680.62     41.06 o 
  -1   0  20       51.35       75.97     35.64 o 
   0   0  20       26.51       32.83      8.45 o 
   1   0  20       99.39       84.65      7.80 o 
   2   0  20       46.55       66.81      8.68 o 
   3   0  20       83.44       99.11      9.91 o 
   4   0  20      648.38      636.74     22.44 o 
   5   0  20      128.28      149.26     12.22 o 
   6   0  20        0.69        2.16      8.39 o 
   7   0  20      154.10      157.39     12.49 o 
   8   0  20       12.74       16.35      9.43 o 
   9   0  20      355.31      429.10     40.76 o 
  10   0  20      251.95      256.14     24.88 o 
 -12   1  20      284.23      317.69     20.39 o 
 -11   1  20        6.01       -1.15     12.42 o 
 -10   1  20       61.74       84.81     13.22 o 
  -9   1  20      231.05      249.52     15.93 o 
  -8   1  20       80.42       94.12     10.14 o 
  -7   1  20      262.68      247.58     12.35 o 
  -6   1  20        1.42       -6.68      7.88 o 
  -5   1  20       34.27       32.92      7.55 o 
  -4   1  20       15.58       13.91      6.76 o 
  -3   1  20     1437.42     1454.69     27.71 o 
  -2   1  20       71.62       48.44      9.77 o 
  -1   1  20        1.19       11.93      6.34 o 
   0   1  20       27.22       33.97      7.73 o 
   1   1  20       11.74       12.90      4.29 o 
   2   1  20       66.47       47.89      6.76 o 
   3   1  20       96.52       91.20      8.63 o 
   4   1  20      543.71      578.93     17.55 o 
   5   1  20       26.34       39.92      9.78 o 
   6   1  20        3.01       -5.66      7.50 o 
   7   1  20       31.80       34.44      9.53 o 
   8   1  20       49.02       37.62      9.20 o 
   9   1  20       95.13       69.23     11.92 o 
  10   1  20       19.96       49.19     14.77 o 
  11   1  20        2.86       -4.52     11.87 o 
 -12   2  20       51.04       83.28     14.12 o 
 -11   2  20       19.99       12.16     17.83 o 
 -10   2  20      214.93      250.49     17.27 o 
  -9   2  20       56.06       70.93     11.63 o 
  -8   2  20        0.82        3.53      8.19 o 
  -7   2  20      248.79      233.90     16.36 o 
  -6   2  20      536.76      534.95     21.57 o 
  -5   2  20      620.85      657.20     18.13 o 
  -4   2  20       63.44       68.94      7.23 o 
  -3   2  20      504.00      508.35     13.42 o 
  -2   2  20        4.53       -0.93      9.68 o 
  -1   2  20     2180.77     2090.00     51.47 o 
   0   2  20      228.73      232.85     11.68 o 
   1   2  20      242.91      265.14     11.03 o 
   2   2  20       57.68       60.88      9.15 o 
   3   2  20       40.95       27.00      6.51 o 
   4   2  20      391.83      375.35     13.97 o 
   5   2  20        3.67       -3.57      7.79 o 
   6   2  20      456.74      413.93     15.53 o 
   7   2  20        1.88        1.52     13.37 o 
   8   2  20       12.24        3.72     11.44 o 
   9   2  20       10.49       -9.31     18.65 o 
  10   2  20        0.50        1.35     12.35 o 
  11   2  20       15.81       24.25     13.60 o 
 -11   3  20      124.09      121.59     14.24 o 
 -10   3  20      192.82      228.43     14.40 o 
  -9   3  20        2.77       -8.21      9.19 o 
  -8   3  20      166.51      168.20     10.94 o 
  -7   3  20      562.59      561.10     15.58 o 
  -6   3  20      159.63      173.85     12.72 o 
  -5   3  20       61.87       48.48     10.49 o 
  -4   3  20       56.73       45.21      9.44 o 
  -3   3  20      177.94      199.89     12.71 o 
  -2   3  20      220.24      228.80     23.11 o 
  -1   3  20       75.15       84.45      9.50 o 
   0   3  20      448.22      458.41     19.62 o 
   1   3  20      278.60      290.92     13.76 o 
   2   3  20      100.36       73.69     19.95 o 
   3   3  20      125.13      121.96     11.68 o 
   4   3  20        5.74       -6.87      8.24 o 
   5   3  20       99.15      109.83     10.92 o 
   6   3  20      280.78      322.81     15.74 o 
   7   3  20      298.06      347.58     19.06 o 
   8   3  20       45.53       38.46     13.30 o 
   9   3  20        0.53        5.57     12.04 o 
  10   3  20        5.66       -6.43     12.52 o 
  11   3  20       54.49       62.71     15.69 o 
 -11   4  20        7.31       11.04     10.39 o 
 -10   4  20       29.61       30.59      9.59 o 
  -9   4  20       14.23        3.22     12.36 o 
  -8   4  20       45.15       55.75     14.55 o 
  -7   4  20       87.43       94.61     11.63 o 
  -6   4  20      484.16      502.44     17.65 o 
  -5   4  20        4.13       -7.16      8.95 o 
  -4   4  20      196.72      197.48     11.73 o 
  -3   4  20        9.02       22.25     10.41 o 
  -2   4  20        7.09       11.86      7.52 o 
  -1   4  20        7.61       11.05      7.90 o 
   0   4  20      274.53      244.61     14.18 o 
   1   4  20       36.24       24.83     10.65 o 
   2   4  20      147.78      188.63     25.33 o 
   3   4  20       63.76       84.31     11.14 o 
   4   4  20      252.57      309.77     16.39 o 
   5   4  20       34.75       18.76     10.18 o 
   6   4  20       12.17        1.54     13.27 o 
   7   4  20       86.84       58.78     12.73 o 
   8   4  20        6.33       15.71     12.59 o 
   9   4  20      154.30      179.19     17.25 o 
  10   4  20       10.37        4.39     13.82 o 
  11   4  20        1.30        1.13     14.85 o 
 -11   5  20       42.82       43.15     16.98 o 
 -10   5  20      151.33      146.21     18.54 o 
  -9   5  20       37.33       56.01     18.72 o 
  -8   5  20      407.75      444.90     23.63 o 
  -7   5  20       78.89      104.70     14.11 o 
  -6   5  20      177.30      208.20     20.00 o 
  -5   5  20       73.51       70.88     10.60 o 
  -4   5  20      394.23      384.70     13.93 o 
  -3   5  20      432.86      460.79     16.53 o 
  -2   5  20      537.92      501.81     15.52 o 
  -1   5  20      349.86      388.33     14.42 o 
   0   5  20        6.45        0.00      7.03 o 
   1   5  20      241.63      246.24     13.03 o 
   2   5  20      342.72      345.19     15.59 o 
   3   5  20     1023.79     1042.66     28.21 o 
   4   5  20       30.56        8.13      9.61 o 
   5   5  20        0.28        9.97      9.95 o 
   6   5  20       54.24       34.53     11.52 o 
   7   5  20       92.11       88.28     13.84 o 
   8   5  20       82.56       92.96     27.33 o 
   9   5  20        1.58       13.85     13.68 o 
  10   5  20        9.11        5.52     14.48 o 
 -10   6  20       14.96       15.13     15.51 o 
  -9   6  20       57.11       44.12     15.59 o 
  -8   6  20       32.11       31.15     14.06 o 
  -7   6  20        0.36       -1.32     12.42 o 
  -6   6  20        6.90       -5.63     10.50 o 
  -5   6  20       13.95        8.61     11.51 o 
  -4   6  20        4.29       22.64     16.15 o 
  -3   6  20       22.03       14.65      9.69 o 
  -2   6  20       10.54        2.41      7.01 o 
  -1   6  20       52.91       38.90     12.98 o 
   0   6  20       16.11       16.79      9.77 o 
   1   6  20       12.12       -5.07      9.43 o 
   2   6  20        7.54       -3.99      9.72 o 
   3   6  20       33.70       23.08      8.14 o 
   4   6  20       25.88       11.35      8.61 o 
   5   6  20       99.50      102.29     14.69 o 
   6   6  20       19.02        9.23      9.99 o 
   7   6  20        3.05       -2.46     10.51 o 
   8   6  20       49.62       22.24     13.55 o 
   9   6  20        6.57       -2.18     14.27 o 
  10   6  20      160.24      168.29     19.38 o 
 -10   7  20       10.30      -38.90     38.90 o 
  -9   7  20        0.27      -14.24     14.24 o 
  -8   7  20        1.69        1.34     15.64 o 
  -7   7  20        2.10       -5.39     12.94 o 
  -6   7  20      238.47      262.92     19.57 o 
  -5   7  20       67.71       94.57     21.19 o 
  -4   7  20        4.98      -10.02     10.02 o 
  -3   7  20      118.07      133.24     12.22 o 
  -2   7  20        0.47       -4.38      8.20 o 
  -1   7  20       93.16       88.36      9.70 o 
   0   7  20      136.04      148.20     14.83 o 
   1   7  20       48.24       73.61     10.23 o 
   2   7  20       17.46       24.37     13.12 o 
   3   7  20        2.98       -7.83      7.83 o 
   4   7  20      130.76      142.38     11.19 o 
   5   7  20      123.09      160.51     18.57 o 
   6   7  20       59.14       73.21     14.24 o 
   7   7  20       47.85       56.32     11.92 o 
   8   7  20       10.45        4.78     11.69 o 
   9   7  20      163.10      164.61     17.34 o 
  -9   8  20       47.70       38.15     15.86 o 
  -8   8  20       13.12       18.90     14.29 o 
  -7   8  20       41.57       35.86     15.51 o 
  -6   8  20      408.44      446.40     23.86 o 
  -5   8  20      263.48      308.13     19.87 o 
  -4   8  20      186.32      191.39     16.07 o 
  -3   8  20       46.68       62.22     18.88 o 
  -2   8  20       14.63       17.81      8.79 o 
  -1   8  20      400.93      404.88     25.74 o 
   0   8  20      181.49      196.76     18.26 o 
   1   8  20      308.58      320.20     26.92 o 
   2   8  20      109.06       98.87     15.15 o 
   3   8  20      126.19      144.31     12.13 o 
   4   8  20      326.74      314.28     17.29 o 
   5   8  20       81.04       36.44     11.98 o 
   6   8  20       63.62       59.43     12.94 o 
   7   8  20       16.75        2.35     12.79 o 
   8   8  20       19.88       14.88     12.29 o 
   9   8  20       12.77        7.90     14.81 o 
  -8   9  20       44.13       46.18     16.62 o 
  -7   9  20        1.30        0.88     14.35 o 
  -6   9  20        0.32      -11.29     13.25 o 
  -5   9  20       92.71      113.30     19.54 o 
  -4   9  20        8.29       -0.76     11.81 o 
  -3   9  20       16.86       25.69      9.85 o 
  -2   9  20       16.89       10.65     15.25 o 
  -1   9  20        0.39        9.21     17.16 o 
   0   9  20        1.42        6.18     25.26 o 
   1   9  20       13.38       -4.68     15.40 o 
   2   9  20        6.40       -6.62      8.89 o 
   3   9  20      120.98      134.35     12.81 o 
   4   9  20       23.93       21.20     13.14 o 
   5   9  20        6.80       29.64     12.05 o 
   6   9  20        0.90       -1.54     12.42 o 
   7   9  20        6.40      -12.56     12.56 o 
   8   9  20        0.32       -2.38     16.28 o 
  -6  10  20       52.88        2.50     13.95 o 
  -5  10  20        1.75       -1.33     12.32 o 
  -4  10  20       25.25        4.69     13.53 o 
  -3  10  20        2.87      -14.12     15.74 o 
  -2  10  20        2.07       15.45     18.24 o 
  -1  10  20       58.98       77.46     19.91 o 
   0  10  20        8.18       34.11     25.75 o 
   1  10  20        9.70       -6.18     24.86 o 
   2  10  20       87.29       87.00     28.62 o 
   3  10  20       50.06       55.75     12.55 o 
   4  10  20       51.92       71.72     12.31 o 
   5  10  20       10.55       15.64     12.14 o 
   6  10  20        4.64      -13.29     19.80 o 
  -5  11  20        1.50       -1.75     10.81 o 
  -4  11  20        4.69      -11.07     17.54 o 
  -3  11  20      186.49      178.77     25.43 o 
  -2  11  20       70.00       72.32     21.22 o 
  -1  11  20      146.90      122.31     22.03 o 
   0  11  20       11.29       13.05     25.41 o 
   1  11  20       35.27       85.86     27.29 o 
   2  11  20       17.55       30.05     24.32 o 
   3  11  20      100.95       77.66     27.98 o 
   4  11  20       80.76      122.43     12.95 o 
   5  11  20        2.47        0.00     30.55 o 
  -1  12  20      100.74      106.25     21.45 o 
   0  12  20        0.92      -22.15     22.15 o 
   1  12  20       15.86       69.01     27.04 o 
 -11   1  21       64.76      104.35     25.55 o 
 -10   1  21      265.59      259.79     17.07 o 
  -9   1  21      113.71       87.69     12.67 o 
  -8   1  21       25.33       45.39     10.46 o 
  -7   1  21       44.16       45.57      9.67 o 
  -6   1  21      964.80      976.50     25.71 o 
  -5   1  21      194.36      188.37     10.64 o 
  -4   1  21      108.82      116.69      8.93 o 
  -3   1  21       10.67        7.99      6.46 o 
  -2   1  21      141.59      159.94     15.05 o 
  -1   1  21     2160.09     2157.34     45.21 o 
   0   1  21        7.81        5.65      5.33 o 
   1   1  21      324.64      318.68     11.41 o 
   2   1  21        3.03       -2.90      6.58 o 
   3   1  21       26.71       26.14      7.73 o 
   4   1  21      148.36      138.08     10.20 o 
   5   1  21      319.93      359.36     15.45 o 
   6   1  21       23.57       22.85      8.22 o 
   7   1  21       13.02       -0.83      8.32 o 
   8   1  21       97.57       99.50     10.86 o 
   9   1  21       88.47       80.19     12.06 o 
  10   1  21       81.58       89.38     13.79 o 
  11   1  21        0.25       19.58     12.39 o 
 -11   2  21       81.97       88.28     15.20 o 
 -10   2  21        8.93        1.57     11.76 o 
  -9   2  21        5.45        0.83     10.48 o 
  -8   2  21      372.56      378.27     16.01 o 
  -7   2  21      480.63      513.92     17.83 o 
  -6   2  21       48.30       42.64      8.87 o 
  -5   2  21       67.57       60.19      8.26 o 
  -4   2  21       43.65       39.08      7.08 o 
  -3   2  21      375.25      385.99     19.49 o 
  -2   2  21        2.05       -8.62      8.62 o 
  -1   2  21       87.33       86.13     10.76 o 
   0   2  21      311.52      326.89     22.17 o 
   1   2  21        9.58        7.02      6.85 o 
   2   2  21      149.18      157.60      9.75 o 
   3   2  21       11.57       -3.59      7.28 o 
   4   2  21      426.56      399.42     17.10 o 
   5   2  21      373.87      386.27     15.02 o 
   6   2  21       12.33       -5.58      8.52 o 
   7   2  21      108.68      101.69     12.10 o 
   8   2  21      203.81      219.92     17.20 o 
   9   2  21       21.80       15.08     11.90 o 
  10   2  21       78.07       75.51     15.88 o 
  11   2  21       65.85       68.35     15.05 o 
 -11   3  21        7.69        6.31     11.92 o 
 -10   3  21       52.40       43.77     10.99 o 
  -9   3  21        0.82        2.01      9.39 o 
  -8   3  21        0.72       -2.95      8.23 o 
  -7   3  21        2.67        7.66      7.53 o 
  -6   3  21       19.88       10.03     10.35 o 
  -5   3  21       17.95       10.30      9.68 o 
  -4   3  21        0.86       -0.85      8.88 o 
  -3   3  21       17.09       18.49      9.93 o 
  -2   3  21        6.19       -5.78     15.01 o 
  -1   3  21       84.91       64.06     10.11 o 
   0   3  21       48.99       69.06      9.45 o 
   1   3  21        0.08       -7.19      7.19 o 
   2   3  21       11.65       12.21      8.89 o 
   3   3  21      210.01      173.27     13.51 o 
   4   3  21      280.09      256.86     19.26 o 
   5   3  21        0.31       -4.62      8.85 o 
   6   3  21        6.00       13.43     10.18 o 
   7   3  21       54.92       57.93     13.93 o 
   8   3  21        3.00        2.41     11.69 o 
   9   3  21       19.75        5.11     12.68 o 
  10   3  21        0.11        5.19     13.58 o 
  11   3  21        0.40       -8.24     14.24 o 
 -11   4  21       33.32       13.16     14.12 o 
 -10   4  21        0.04       15.76     13.28 o 
  -9   4  21       64.43       89.92     14.75 o 
  -8   4  21      196.60      222.21     15.10 o 
  -7   4  21      104.96      134.06     12.50 o 
  -6   4  21      160.65      167.67     13.76 o 
  -5   4  21       31.95       14.00      9.65 o 
  -4   4  21       92.76      111.17     10.47 o 
  -3   4  21      139.02      157.72     12.53 o 
  -2   4  21      185.53      157.36     14.89 o 
  -1   4  21      345.45      355.49     17.00 o 
   0   4  21      724.44      690.36     25.92 o 
   1   4  21      104.25      122.82     11.09 o 
   2   4  21      247.02      243.14     13.94 o 
   3   4  21      424.40      419.70     23.91 o 
   4   4  21        3.17       -8.85      8.85 o 
   5   4  21       61.60       40.69     11.45 o 
   6   4  21      143.46      166.75     15.34 o 
   7   4  21      178.03      172.72     16.03 o 
   8   4  21       75.00       91.96     14.34 o 
   9   4  21       53.50       64.69     14.50 o 
  10   4  21        1.29      -11.07     29.07 o 
 -10   5  21       23.86       13.79     15.94 o 
  -9   5  21        1.65       31.01     15.22 o 
  -8   5  21       15.56       25.36     12.77 o 
  -7   5  21        0.04       -7.51     11.22 o 
  -6   5  21       76.68       70.20     12.25 o 
  -5   5  21       25.08       27.22     10.60 o 
  -4   5  21       44.29       41.07      8.83 o 
  -3   5  21       31.08       43.47      9.23 o 
  -2   5  21        4.37        8.82      7.74 o 
  -1   5  21      183.60      147.52     10.59 o 
   0   5  21       13.22        3.47      7.68 o 
   1   5  21       88.64       72.68     11.43 o 
   2   5  21      127.95      138.44     10.67 o 
   3   5  21        0.06        1.17     10.01 o 
   4   5  21        5.74       -9.61      9.61 o 
   5   5  21       24.82        9.40     13.56 o 
   6   5  21       23.01       16.80     12.49 o 
   7   5  21        6.20       -5.97     11.99 o 
   8   5  21        1.45        0.35     12.59 o 
   9   5  21        1.20       -3.08     13.91 o 
  10   5  21        9.84       21.21     19.50 o 
 -10   6  21       20.43       20.06     17.73 o 
  -9   6  21       19.97       21.43     15.16 o 
  -8   6  21       86.49       79.37     16.29 o 
  -7   6  21        2.01        4.82     13.07 o 
  -6   6  21       68.10       92.23     14.66 o 
  -5   6  21        8.47       -4.27     10.35 o 
  -4   6  21      249.53      259.56     20.18 o 
  -3   6  21      296.48      293.03     13.91 o 
  -2   6  21       57.08       61.28      8.59 o 
  -1   6  21      266.15      252.00     12.49 o 
   0   6  21        9.72        3.06      9.45 o 
   1   6  21      138.55      120.58      9.83 o 
   2   6  21      146.55      155.52     17.99 o 
   3   6  21      102.64      100.85     10.29 o 
   4   6  21       14.90       12.48     13.33 o 
   5   6  21       17.53       23.63     10.09 o 
   6   6  21       58.65       63.25     13.78 o 
   7   6  21        4.67       -6.85     12.21 o 
   8   6  21       12.94       10.33     13.51 o 
   9   6  21       19.65       29.88     15.17 o 
  10   6  21       16.60       22.45     15.76 o 
  -9   7  21       12.13       -3.21     15.14 o 
  -8   7  21       10.97      -11.19     13.87 o 
  -7   7  21       11.46       16.84     16.67 o 
  -6   7  21       35.66       38.27     13.92 o 
  -5   7  21      148.59      167.64     17.08 o 
  -4   7  21      124.86      114.80     18.67 o 
  -3   7  21       36.74       15.36     10.07 o 
  -2   7  21        1.02        4.40      8.24 o 
  -1   7  21      261.95      269.33     14.15 o 
   0   7  21       66.89       53.55     13.36 o 
   1   7  21      150.45      128.80     10.74 o 
   2   7  21        0.36       -8.09      8.09 o 
   3   7  21       68.13       50.53     10.61 o 
   4   7  21      144.67      161.14     11.90 o 
   5   7  21      103.35      114.54     17.59 o 
   6   7  21        3.87       -1.45     14.68 o 
   7   7  21        3.89        7.79     11.18 o 
   8   7  21        2.26      -11.68     11.68 o 
   9   7  21       87.66       79.96     14.79 o 
  -8   8  21        2.90       -6.52     14.70 o 
  -7   8  21        0.23        5.13     15.09 o 
  -6   8  21       19.54       35.46     14.88 o 
  -5   8  21      100.77       86.45     15.39 o 
  -4   8  21        0.31       -0.27     12.35 o 
  -3   8  21       39.51       26.86     12.98 o 
  -2   8  21       31.06       36.45     10.31 o 
  -1   8  21        9.78      -15.66     34.03 o 
   0   8  21        2.40        3.88     13.82 o 
   1   8  21       77.57       86.50     16.09 o 
   2   8  21       20.76       25.52     14.40 o 
   3   8  21       30.56       32.78     11.46 o 
   4   8  21       40.80       46.81     11.84 o 
   5   8  21        2.27      -11.34     11.34 o 
   6   8  21        6.08       20.33     11.28 o 
   7   8  21       19.15       21.24     11.98 o 
   8   8  21        2.41        0.90     11.86 o 
  -7   9  21        2.48        2.53     15.16 o 
  -6   9  21       85.35       64.74     15.59 o 
  -5   9  21       39.50       26.88     13.49 o 
  -4   9  21       79.49       73.13     17.92 o 
  -3   9  21        0.15        0.50     10.14 o 
  -2   9  21       19.61       22.72     17.67 o 
  -1   9  21      179.94      177.56     34.01 o 
   0   9  21       35.15       28.32     25.56 o 
   1   9  21      121.93       74.40     19.85 o 
   2   9  21       41.31       54.56     15.26 o 
   3   9  21       55.93       63.37     15.85 o 
   4   9  21       79.67       68.38     12.51 o 
   5   9  21       66.56       41.16     18.89 o 
   6   9  21       11.33        4.37     13.04 o 
   7   9  21        2.94       -2.08     13.17 o 
  -6  10  21        4.46        1.91     14.00 o 
  -5  10  21       37.82       18.48     14.11 o 
  -4  10  21        8.06       14.78     10.61 o 
  -3  10  21        3.93       -7.15     19.07 o 
  -2  10  21       54.89       47.21     19.84 o 
  -1  10  21       64.59      134.60     30.35 o 
   0  10  21        0.06        6.97     25.51 o 
   1  10  21        5.61       17.35     23.93 o 
   2  10  21       58.43       63.33     20.15 o 
   3  10  21       14.26        0.35     10.87 o 
   4  10  21       81.01       67.86     12.74 o 
   5  10  21       20.82       31.17     12.39 o 
   6  10  21        0.12      -18.76     18.76 o 
  -4  11  21        1.85        5.18     20.04 o 
  -3  11  21       48.59       61.95     22.23 o 
  -2  11  21       34.84       46.70     22.27 o 
  -1  11  21       26.69       40.88     27.78 o 
   0  11  21        0.34      -23.18     23.18 o 
   1  11  21        1.34      -16.96     24.77 o 
   2  11  21       10.48       -9.69     25.36 o 
   3  11  21       49.24       70.63     12.45 o 
   4  11  21       91.93      143.04     35.10 o 
 -11   0  22       20.38       11.11     17.50 o 
 -10   0  22       31.59       22.62     18.00 o 
  -9   0  22      132.26      167.03     20.25 o 
  -8   0  22       34.79       33.71     26.46 o 
  -7   0  22        1.14       -5.43     12.95 o 
  -6   0  22      890.73      884.86     31.14 o 
  -5   0  22        5.21        6.07     10.44 o 
  -4   0  22      385.60      356.20     21.74 o 
  -3   0  22      463.95      451.29     30.90 o 
  -2   0  22      336.23      336.18     24.95 o 
  -1   0  22      273.03      286.73     18.83 o 
   0   0  22      160.25      155.79     14.04 o 
   1   0  22        1.08       -4.65      7.01 o 
   2   0  22      130.92      137.47     18.21 o 
   3   0  22       17.40       24.09      9.16 o 
   4   0  22      441.16      469.15     18.93 o 
   5   0  22      141.64      168.44     20.94 o 
   6   0  22      306.56      283.53     15.12 o 
   7   0  22       11.27       25.72      9.97 o 
   8   0  22       14.70       30.81     18.15 o 
   9   0  22      282.53      329.41     27.11 o 
  10   0  22       14.04        9.29     29.56 o 
 -11   1  22      102.98      105.44     15.49 o 
 -10   1  22        7.09      -11.38     11.86 o 
  -9   1  22       12.97       17.89     11.45 o 
  -8   1  22        7.65        7.86      9.79 o 
  -7   1  22      109.19      128.06     11.66 o 
  -6   1  22       14.81       24.77      8.93 o 
  -5   1  22        6.11       11.35      7.46 o 
  -4   1  22      104.30      116.35     12.75 o 
  -3   1  22      186.90      198.34     12.33 o 
  -2   1  22       73.85       63.78     11.62 o 
  -1   1  22      737.44      823.62     21.72 o 
   0   1  22       69.84       57.30      6.78 o 
   1   1  22      113.17      111.13      8.99 o 
   2   1  22      141.97      142.45     11.05 o 
   3   1  22       69.37       68.11      9.18 o 
   4   1  22       89.62      103.81      9.66 o 
   5   1  22        3.56       -2.47      7.98 o 
   6   1  22       54.40       55.47      9.36 o 
   7   1  22        3.17       -7.48      8.15 o 
   8   1  22      200.57      115.68     16.62 o 
   9   1  22        1.50       13.45     12.23 o 
  10   1  22        1.59       -6.00     11.55 o 
  11   1  22       10.13       11.75     11.52 o 
 -11   2  22       44.62       46.77     14.18 o 
 -10   2  22      232.47      250.51     17.81 o 
  -9   2  22       13.61       18.06     11.01 o 
  -8   2  22      109.74      128.18     11.93 o 
  -7   2  22      144.74      153.52     11.57 o 
  -6   2  22      270.58      274.96     13.11 o 
  -5   2  22      118.87      135.70     10.44 o 
  -4   2  22       16.39       17.28      6.57 o 
  -3   2  22        1.76       -3.21      9.12 o 
  -2   2  22      120.91      118.18     12.42 o 
  -1   2  22     1769.99     1721.27     44.51 o 
   0   2  22       27.14       43.56      8.82 o 
   1   2  22       39.49       46.92      8.88 o 
   2   2  22       30.95       37.57      8.86 o 
   3   2  22        8.77        5.35      7.55 o 
   4   2  22      452.68      463.51     17.40 o 
   5   2  22       33.01       25.40      9.26 o 
   6   2  22      163.97      148.78     12.83 o 
   7   2  22       25.33       12.81     10.20 o 
   8   2  22        8.67        8.81     11.87 o 
   9   2  22       16.06        4.00     12.23 o 
  10   2  22       34.63       32.57     13.55 o 
  11   2  22       16.12        7.05     13.94 o 
 -11   3  22      205.51      253.26     18.18 o 
 -10   3  22       19.20       33.03     15.86 o 
  -9   3  22      184.05      208.25     15.88 o 
  -8   3  22      105.01      100.34     10.87 o 
  -7   3  22       87.94      102.24     13.66 o 
  -6   3  22       14.18        5.47     10.76 o 
  -5   3  22       35.21       23.24     10.90 o 
  -4   3  22       19.57       -1.45     10.85 o 
  -3   3  22       78.46       74.59     11.85 o 
  -2   3  22       18.39       -5.63     12.18 o 
  -1   3  22       23.79       -1.77     10.42 o 
   0   3  22      341.23      343.11     16.04 o 
   1   3  22       13.00        1.01      8.63 o 
   2   3  22        6.19       -2.26      8.96 o 
   3   3  22       40.43       40.76     10.09 o 
   4   3  22       15.29        3.75     10.29 o 
   5   3  22       57.67       64.31     12.43 o 
   6   3  22      346.25      359.09     20.67 o 
   7   3  22       25.21       12.77     11.99 o 
   8   3  22        9.56        4.27     12.16 o 
   9   3  22       10.59       -8.61     12.48 o 
  10   3  22        6.91       16.43     14.45 o 
 -10   4  22       31.07       35.76     14.51 o 
  -9   4  22       14.28       23.81     13.41 o 
  -8   4  22       52.19       71.34     13.94 o 
  -7   4  22       20.04        4.23     11.57 o 
  -6   4  22       61.76       91.08     12.26 o 
  -5   4  22       75.41       44.81     10.66 o 
  -4   4  22        4.94       -8.74      9.44 o 
  -3   4  22        1.92       -6.56      9.89 o 
  -2   4  22       18.47       -5.71     15.48 o 
  -1   4  22        1.59        3.16     12.65 o 
   0   4  22       33.71       13.84      9.52 o 
   1   4  22       30.32       57.86     11.86 o 
   2   4  22      265.63      300.31     25.83 o 
   3   4  22       23.31       43.51     16.36 o 
   4   4  22      112.92      101.61     13.02 o 
   5   4  22      276.83      253.74     20.95 o 
   6   4  22        0.21      -11.69     11.69 o 
   7   4  22       78.94       81.74     14.26 o 
   8   4  22       14.96       30.10     13.52 o 
   9   4  22        3.96       24.65     14.20 o 
  10   4  22        0.18        9.68     14.67 o 
 -10   5  22       26.96       31.03     14.85 o 
  -9   5  22       55.32       43.79     14.22 o 
  -8   5  22      210.04      211.28     16.89 o 
  -7   5  22       25.51       34.36     12.41 o 
  -6   5  22      114.16      133.56     14.88 o 
  -5   5  22      136.21      134.22     19.69 o 
  -4   5  22      348.51      362.32     20.60 o 
  -3   5  22      248.61      288.48     14.26 o 
  -2   5  22      343.11      300.29     17.03 o 
  -1   5  22        2.35       -8.13      8.13 o 
   0   5  22       25.20       34.28     11.63 o 
   1   5  22      615.45      556.05     24.02 o 
   2   5  22      455.31      467.44     24.65 o 
   3   5  22      209.20      185.83     13.84 o 
   4   5  22        2.50        6.10     10.59 o 
   5   5  22       40.76        9.19     10.79 o 
   6   5  22       71.98       82.44     17.21 o 
   7   5  22       77.79       59.05     14.03 o 
   8   5  22       41.73       54.79     14.37 o 
   9   5  22        0.65        7.40     14.09 o 
  10   5  22       12.06       14.15     15.29 o 
  -9   6  22       37.85       53.14     16.39 o 
  -8   6  22       29.59       19.46     15.26 o 
  -7   6  22       24.78       14.26     14.28 o 
  -6   6  22       21.58       15.67     16.67 o 
  -5   6  22      160.20      156.47     12.51 o 
  -4   6  22        8.71        1.29      9.85 o 
  -3   6  22       41.89       37.82      9.56 o 
  -2   6  22        4.81       -7.51      8.71 o 
  -1   6  22       22.70       12.40      8.64 o 
   0   6  22       54.47       21.43     10.34 o 
   1   6  22       13.82       24.99      8.27 o 
   2   6  22        3.46       -1.05      8.16 o 
   3   6  22       10.75       -4.48     11.50 o 
   4   6  22       49.19       40.48     16.86 o 
   5   6  22       24.97        7.86     10.27 o 
   6   6  22        1.23       14.24     12.17 o 
   7   6  22       24.65       30.55     15.75 o 
   8   6  22       17.78       22.48     16.91 o 
   9   6  22       35.60       39.44     15.65 o 
  -9   7  22       16.31       22.48     20.92 o 
  -8   7  22        7.81       22.10     15.09 o 
  -7   7  22       22.37       20.32     14.80 o 
  -6   7  22       30.18       35.02     14.22 o 
  -5   7  22       55.57       63.71     15.63 o 
  -4   7  22        0.88       -1.89     11.92 o 
  -3   7  22      112.43      101.93     12.29 o 
  -2   7  22        0.28        6.98     13.81 o 
  -1   7  22       47.32       58.80     14.15 o 
   0   7  22        7.51       12.00     10.83 o 
   1   7  22       19.34       19.07     11.17 o 
   2   7  22       41.49       46.28      9.48 o 
   3   7  22       75.90       91.46     10.87 o 
   4   7  22       93.11      111.34     11.55 o 
   5   7  22       15.45       21.08     10.62 o 
   6   7  22        2.95        8.94     10.76 o 
   7   7  22       10.95       -1.28     11.60 o 
   8   7  22        2.12      -11.94     11.94 o 
  -8   8  22        4.84        0.18     15.20 o 
  -7   8  22       50.13       42.91     16.02 o 
  -6   8  22      160.28      163.37     25.80 o 
  -5   8  22      156.54      164.59     17.57 o 
  -4   8  22        8.95        4.12     12.12 o 
  -3   8  22        1.69        1.61     15.74 o 
  -2   8  22      168.49      192.08     16.77 o 
  -1   8  22      212.60      213.77     28.39 o 
   0   8  22      181.57      217.85     25.14 o 
   1   8  22       18.28        3.25     27.73 o 
   2   8  22       16.70       -7.53     10.30 o 
   3   8  22      222.35      233.39     18.08 o 
   4   8  22      122.35      116.39     17.80 o 
   5   8  22       17.41       24.03     11.06 o 
   6   8  22       43.34       37.92     11.85 o 
   7   8  22        6.86      -11.32     11.91 o 
  -7   9  22       37.76       37.19     23.90 o 
  -6   9  22        0.22       -4.49     14.39 o 
  -5   9  22        4.72        5.57     14.85 o 
  -4   9  22       38.66       28.45     12.30 o 
  -3   9  22        0.46       -1.73     12.66 o 
  -2   9  22        0.53      -22.52     22.52 o 
  -1   9  22       11.12       21.01     27.58 o 
   0   9  22        3.85      -11.52     25.61 o 
   1   9  22       25.54       -8.09     17.82 o 
   2   9  22        5.64       -7.20     14.43 o 
   3   9  22        4.72        4.78     11.49 o 
   4   9  22        1.94        4.43     12.04 o 
   5   9  22       10.15       24.66     12.61 o 
   6   9  22        6.81        0.15     19.40 o 
  -5  10  22       60.01       63.03     13.78 o 
  -4  10  22        6.36        1.70     10.19 o 
  -3  10  22       13.00        4.34     17.84 o 
  -2  10  22       66.71       87.45     30.99 o 
  -1  10  22        7.58       19.97     28.37 o 
   0  10  22       22.94       88.73     30.89 o 
   1  10  22       20.30       -9.84     26.50 o 
   2  10  22       30.29       -6.54     26.57 o 
   3  10  22       13.37       -0.92     14.74 o 
   4  10  22      101.03      117.93     14.76 o 
   5  10  22        0.21        9.58     12.21 o 
  -2  11  22       19.35       13.74     28.82 o 
  -1  11  22       35.74       22.44     28.32 o 
   0  11  22       17.59      -20.66     25.90 o 
   1  11  22       24.75       43.80     29.81 o 
   2  11  22       74.88       67.08     28.77 o 
 -11   1  23      133.66      141.45     27.57 o 
 -10   1  23       10.18       -0.93     12.18 o 
  -9   1  23       21.80       38.83     12.29 o 
  -8   1  23      107.47       77.01     12.68 o 
  -7   1  23      138.32      150.44     12.19 o 
  -6   1  23      254.31      259.95     13.49 o 
  -5   1  23       33.52       27.92      8.11 o 
  -4   1  23        1.73       -5.51      7.40 o 
  -3   1  23        2.04       -8.01      9.33 o 
  -2   1  23      122.95      137.84     13.37 o 
  -1   1  23      122.91      120.34      8.82 o 
   0   1  23      631.21      633.73     43.28 o 
   1   1  23      121.04      143.75     10.93 o 
   2   1  23       27.06       14.28      8.04 o 
   3   1  23       94.01      104.04      9.94 o 
   4   1  23      268.73      271.82     12.85 o 
   5   1  23      118.03      140.83     14.45 o 
   6   1  23        9.43        5.68      8.96 o 
   7   1  23       22.39        8.67      9.41 o 
   8   1  23       90.03       90.81     12.67 o 
   9   1  23       16.29        6.07     11.06 o 
  10   1  23       18.13       14.17     11.96 o 
 -10   2  23       11.01       24.93     12.71 o 
  -9   2  23      108.63      112.13     12.97 o 
  -8   2  23       36.48       51.93     10.55 o 
  -7   2  23       24.65       18.34      9.16 o 
  -6   2  23       38.77       41.47      9.01 o 
  -5   2  23      112.08       85.10     11.29 o 
  -4   2  23       57.83       40.19     11.91 o 
  -3   2  23      172.22      162.56     14.28 o 
  -2   2  23       41.17       21.99     10.26 o 
  -1   2  23        4.95       18.41      9.45 o 
   0   2  23        0.64        1.57      8.45 o 
   1   2  23      221.20      254.79     15.20 o 
   2   2  23      245.12      275.63     13.76 o 
   3   2  23       26.74       16.35      9.10 o 
   4   2  23      117.12       97.16     10.19 o 
   5   2  23      135.59      121.88     13.22 o 
   6   2  23      137.14      110.46     17.45 o 
   7   2  23        7.04       -1.37     10.39 o 
   8   2  23       24.01       26.42     12.83 o 
   9   2  23        0.63      -11.74     11.74 o 
  10   2  23       19.66       34.03     14.19 o 
 -10   3  23      176.17      214.33     14.88 o 
  -9   3  23       14.46       24.99      9.84 o 
  -8   3  23       32.01       35.73     14.13 o 
  -7   3  23       12.85        5.78     12.30 o 
  -6   3  23       31.71        0.20     10.73 o 
  -5   3  23      410.19      396.50     17.95 o 
  -4   3  23       29.63       32.57     11.38 o 
  -3   3  23        2.47        3.34     10.99 o 
  -2   3  23        2.85        7.67     21.23 o 
  -1   3  23      350.88      364.51     20.55 o 
   0   3  23        0.91        2.04     10.87 o 
   1   3  23       82.67       75.60     11.82 o 
   2   3  23       10.44       11.32      9.95 o 
   3   3  23      133.28      106.85     13.38 o 
   4   3  23        6.10       -9.93      9.93 o 
   5   3  23        1.75       -1.49     11.93 o 
   6   3  23        2.22       -6.61     10.79 o 
   7   3  23       47.93       60.85     16.79 o 
   8   3  23        7.67      -12.64     12.64 o 
   9   3  23       19.17       10.96     16.15 o 
  10   3  23        5.62       -8.45     23.48 o 
 -10   4  23        9.14       -6.30     13.98 o 
  -9   4  23      329.19      360.33     20.84 o 
  -8   4  23       66.48       58.54     14.10 o 
  -7   4  23      227.01      209.18     16.48 o 
  -6   4  23        0.96        4.87     10.65 o 
  -5   4  23       50.23       39.62     11.70 o 
  -4   4  23       57.06       62.78     12.53 o 
  -3   4  23      270.82      246.91     26.10 o 
  -2   4  23      112.31       73.90     13.56 o 
  -1   4  23        2.44        0.07      9.61 o 
   0   4  23      177.92      191.93     16.47 o 
   1   4  23      113.57      139.24     20.69 o 
   2   4  23       67.89       57.88     10.92 o 
   3   4  23       22.69       44.41     18.00 o 
   4   4  23       24.44       11.66     15.45 o 
   5   4  23       19.23       20.16     12.11 o 
   6   4  23      212.54      258.13     18.35 o 
   7   4  23        4.54       11.05     14.03 o 
   8   4  23       25.08       -8.04     12.96 o 
   9   4  23       14.90        0.84     13.89 o 
  10   4  23       19.12       17.08     15.08 o 
  -9   5  23       32.03       54.13     15.29 o 
  -8   5  23       24.17        8.74     13.64 o 
  -7   5  23       30.86       25.93     12.73 o 
  -6   5  23       70.63       72.94     13.08 o 
  -5   5  23       23.86        8.89     10.74 o 
  -4   5  23       39.44       56.82     11.30 o 
  -3   5  23       25.83       11.46     11.29 o 
  -2   5  23        1.97       -9.78      9.78 o 
  -1   5  23       11.37       -0.43     13.11 o 
   0   5  23       36.11       42.75     14.08 o 
   1   5  23        5.62       16.13     10.97 o 
   2   5  23      143.44      155.39     18.99 o 
   3   5  23       14.79       -3.42      9.97 o 
   4   5  23        6.86       -4.64     14.00 o 
   5   5  23       18.86        7.66     11.68 o 
   6   5  23       21.80       -4.08     13.97 o 
   7   5  23        4.45        4.74     12.95 o 
   8   5  23        0.24        0.00     13.43 o 
   9   5  23       16.32        9.65     14.70 o 
  -9   6  23       48.45       55.04     17.07 o 
  -8   6  23        5.97       16.09     15.65 o 
  -7   6  23       55.21       65.48     16.17 o 
  -6   6  23       33.33       43.71     14.00 o 
  -5   6  23       28.47       25.23     11.30 o 
  -4   6  23      483.70      476.54     21.77 o 
  -3   6  23      142.74      147.09     14.00 o 
  -2   6  23       10.54        9.51     10.12 o 
  -1   6  23        0.12        2.20      8.46 o 
   0   6  23       67.44       42.28     11.59 o 
   1   6  23      154.33      140.02     32.21 o 
   2   6  23       38.33       33.98      9.45 o 
   3   6  23       29.98        3.83     10.00 o 
   4   6  23       24.88       29.09     11.89 o 
   5   6  23       80.91       97.64     13.93 o 
   6   6  23        0.68        1.27     12.24 o 
   7   6  23        3.65       -0.24     13.28 o 
   8   6  23       52.82       77.21     15.84 o 
   9   6  23       48.85       67.01     18.15 o 
  -8   7  23        3.38      -10.18     15.59 o 
  -7   7  23        1.16        5.24     14.93 o 
  -6   7  23       60.04       85.22     15.51 o 
  -5   7  23      197.05      185.96     18.59 o 
  -4   7  23        1.35      -11.12     12.40 o 
  -3   7  23       41.69       54.07     14.62 o 
  -2   7  23        4.64       -3.49     14.00 o 
  -1   7  23      270.77      234.40     16.32 o 
   0   7  23       35.04       19.25     11.24 o 
   1   7  23       24.66       33.60     12.35 o 
   2   7  23       19.33       -2.93      8.97 o 
   3   7  23      126.81      139.68     12.37 o 
   4   7  23       86.32       77.21     12.14 o 
   5   7  23        1.11       -2.30     10.68 o 
   6   7  23        7.68       -1.29     10.98 o 
   7   7  23        8.11        1.04     14.54 o 
   8   7  23       18.58        4.27     12.71 o 
  -7   8  23        7.91       29.78     15.87 o 
  -6   8  23        2.25      -13.35     13.35 o 
  -5   8  23        0.12      -14.18     14.18 o 
  -4   8  23       32.45       21.17     13.12 o 
  -3   8  23        1.01       -3.69     12.65 o 
  -2   8  23        1.05       14.74     12.02 o 
  -1   8  23       18.04      -12.52     21.78 o 
   0   8  23        6.00        3.04     17.41 o 
   1   8  23        8.25        5.85     18.53 o 
   2   8  23        1.80        2.26     11.22 o 
   3   8  23       27.94       36.25     12.69 o 
   4   8  23        6.79       10.51     11.31 o 
   5   8  23       45.14       58.71     12.49 o 
   6   8  23        5.60      -14.19     14.19 o 
   7   8  23        1.93       -5.65     12.20 o 
  -6   9  23       69.08       36.40     16.27 o 
  -5   9  23       77.36       74.32     17.71 o 
  -4   9  23       34.77       20.83     12.39 o 
  -3   9  23        8.09        0.47     10.82 o 
  -2   9  23       47.66       35.56     35.49 o 
  -1   9  23      234.83      210.93     37.12 o 
   0   9  23       23.41       36.83     29.07 o 
   1   9  23        5.11        3.74     19.06 o 
   2   9  23       22.44       29.90     20.28 o 
   3   9  23       27.81       13.56     17.11 o 
   4   9  23      118.26      113.69     24.71 o 
   5   9  23       15.21       21.30     13.44 o 
   6   9  23        0.14       -4.95     14.83 o 
  -4  10  23       18.35       -6.12     19.21 o 
  -3  10  23      193.95      152.17     25.71 o 
  -2  10  23        4.22      -27.34     27.34 o 
  -1  10  23        5.94       -6.97     28.92 o 
   0  10  23       13.66      -17.10     26.25 o 
   1  10  23       19.02       -2.03     28.03 o 
   2  10  23        6.41        7.07     29.86 o 
   3  10  23        0.47        5.22     15.29 o 
   4  10  23       29.06       31.31     13.31 o 
 -10   0  24       84.69       72.90     20.16 o 
  -9   0  24      105.83      117.73     20.50 o 
  -8   0  24        0.79        1.45     15.75 o 
  -7   0  24      222.25      231.26     27.31 o 
  -6   0  24      159.30      179.64     17.09 o 
  -5   0  24       17.89        4.33     17.80 o 
  -4   0  24       16.01        4.51     21.91 o 
  -3   0  24       16.75       21.28     14.23 o 
  -2   0  24       49.43       51.14     12.46 o 
  -1   0  24      238.91      190.60     16.37 o 
   0   0  24      400.21      402.79     22.49 o 
   1   0  24      252.58      259.57     20.86 o 
   2   0  24       10.79       -8.07      8.07 o 
   3   0  24       22.30        9.18     12.58 o 
   4   0  24        5.71       24.61      8.19 o 
   5   0  24      130.29      119.43     18.59 o 
   6   0  24      423.27      446.29     29.15 o 
   7   0  24        2.22        4.71     17.33 o 
   8   0  24      153.11      150.77     23.24 o 
   9   0  24       21.32        5.84     19.23 o 
  10   0  24        1.26       15.42     29.96 o 
 -10   1  24        0.41       -8.11     11.97 o 
  -9   1  24       45.80       37.84     12.46 o 
  -8   1  24       53.30       58.91     11.37 o 
  -7   1  24       18.60       13.76     10.00 o 
  -6   1  24      143.91      172.77     12.25 o 
  -5   1  24       53.96       66.66      8.99 o 
  -4   1  24       26.32       21.73      8.61 o 
  -3   1  24       56.53       71.86      8.81 o 
  -2   1  24       14.02       21.74      7.64 o 
  -1   1  24      108.28      128.92     12.47 o 
   0   1  24      302.91      325.35     18.00 o 
   1   1  24       53.99       68.02     14.20 o 
   2   1  24       65.23       61.85     16.82 o 
   3   1  24       10.01       -3.09      7.74 o 
   4   1  24      120.90      139.27     10.66 o 
   5   1  24      114.40      100.62     10.58 o 
   6   1  24       20.08       -1.53      9.13 o 
   7   1  24       22.45       15.69      9.96 o 
   8   1  24      174.15      128.46     13.20 o 
   9   1  24       20.24       11.62     10.46 o 
  10   1  24        8.18       10.04     23.48 o 
 -10   2  24       10.01       12.51     12.52 o 
  -9   2  24       44.74       57.65     12.32 o 
  -8   2  24       44.47       29.63     13.86 o 
  -7   2  24       35.94       53.44      9.78 o 
  -6   2  24       64.32       68.70     14.39 o 
  -5   2  24      218.51      266.07     11.74 o 
  -4   2  24       44.97       41.03     17.49 o 
  -3   2  24        1.16        2.94     12.02 o 
  -2   2  24      460.59      489.57     21.05 o 
  -1   2  24      202.08      210.68     14.65 o 
   0   2  24      244.55      298.90     16.68 o 
   1   2  24        1.73       -1.43     12.60 o 
   2   2  24        2.63       -6.17     18.10 o 
   3   2  24      236.26      237.92     13.64 o 
   4   2  24      155.97      139.28     11.31 o 
   5   2  24      178.92      183.95     15.41 o 
   6   2  24        2.65      -10.44     10.44 o 
   7   2  24       11.96       -7.77     12.48 o 
   8   2  24       21.21       23.67     12.43 o 
   9   2  24        2.52        6.57     12.72 o 
  10   2  24       34.98       12.50     13.31 o 
 -10   3  24       64.00       51.04     16.38 o 
  -9   3  24      124.80      100.58     16.54 o 
  -8   3  24       12.88        5.53     14.81 o 
  -7   3  24      123.93      105.80     15.35 o 
  -6   3  24       17.35       26.13     11.63 o 
  -5   3  24        0.60       -9.83     11.11 o 
  -4   3  24        1.73       -5.16     12.64 o 
  -3   3  24       12.25       13.01     11.74 o 
  -2   3  24       38.00       40.96     13.08 o 
  -1   3  24        3.93       14.93     17.26 o 
   0   3  24       61.22       52.97     14.80 o 
   1   3  24        4.36       -9.06      9.06 o 
   2   3  24      193.07      188.43     14.47 o 
   3   3  24        0.86        6.28     10.45 o 
   4   3  24        0.17       10.62     11.58 o 
   5   3  24      227.75      227.34     22.31 o 
   6   3  24       42.75       31.59     11.40 o 
   7   3  24        2.26       -1.29     13.17 o 
   8   3  24        0.44        0.99     12.61 o 
   9   3  24       18.72       26.33     14.54 o 
  -9   4  24       84.40       97.29     15.97 o 
  -8   4  24        0.83       -8.31     12.85 o 
  -7   4  24        0.04        3.17     13.14 o 
  -6   4  24        3.04      -10.62     11.53 o 
  -5   4  24       98.67       87.10     14.06 o 
  -4   4  24        4.19       19.88     13.44 o 
  -3   4  24        0.38       -0.67     12.24 o 
  -2   4  24        0.87      -10.96     10.96 o 
  -1   4  24      156.56      141.03     20.24 o 
   0   4  24        2.24       -2.42      9.82 o 
   1   4  24      184.99      215.56     21.12 o 
   2   4  24       60.76       48.93     10.62 o 
   3   4  24       25.82       22.59     11.02 o 
   4   4  24       20.75       11.62     13.41 o 
   5   4  24       31.69        7.06     12.22 o 
   6   4  24       28.84       37.83     13.55 o 
   7   4  24        1.19       -1.64     12.63 o 
   8   4  24        6.82       -1.02     22.41 o 
   9   4  24        2.12       -0.92     13.94 o 
  -9   5  24      154.85      198.76     18.30 o 
  -8   5  24      118.00      163.33     22.34 o 
  -7   5  24        1.08       -9.05     12.57 o 
  -6   5  24        5.61      -10.31     12.04 o 
  -5   5  24      129.16      140.26     15.15 o 
  -4   5  24      875.74     1015.65     35.16 o 
  -3   5  24       48.83       36.32     12.65 o 
  -2   5  24      135.72      123.82     26.83 o 
  -1   5  24       19.09        8.66     12.41 o 
   0   5  24      272.10      326.39     23.43 o 
   1   5  24      288.98      287.71     21.69 o 
   2   5  24       49.08       59.12     12.87 o 
   3   5  24      119.86      114.67     12.97 o 
   4   5  24       24.55       17.04     12.04 o 
   5   5  24       81.67       79.50     14.53 o 
   6   5  24        5.19       11.53     12.67 o 
   7   5  24       69.10       92.16     16.01 o 
   8   5  24        0.90        0.00     13.89 o 
   9   5  24        6.60      -14.79     14.79 o 
  -8   6  24        1.35      -14.93     14.93 o 
  -7   6  24       25.66       40.45     14.05 o 
  -6   6  24        1.51      -11.97     12.20 o 
  -5   6  24      184.33      175.46     18.77 o 
  -4   6  24       11.96        7.36     11.32 o 
  -3   6  24       34.72       41.06     11.34 o 
  -2   6  24        2.84       -6.81     13.39 o 
  -1   6  24      116.21       91.20     13.51 o 
   0   6  24        7.51      -11.98     11.98 o 
   1   6  24        6.70       11.71     12.87 o 
   2   6  24        0.59       -5.11     12.21 o 
   3   6  24       12.38       10.33     11.35 o 
   4   6  24       54.95       62.64     15.70 o 
   5   6  24       18.22        2.26     12.16 o 
   6   6  24        0.12      -12.42     12.42 o 
   7   6  24       22.19       43.91     14.80 o 
   8   6  24        2.46       -2.52     14.35 o 
  -7   7  24       35.68       37.32     15.76 o 
  -6   7  24        5.26       20.16     14.74 o 
  -5   7  24       42.05       60.71     15.87 o 
  -4   7  24       45.28       26.30     14.15 o 
  -3   7  24        8.42       25.25     14.23 o 
  -2   7  24        3.95        4.65     11.16 o 
  -1   7  24        9.10      -12.60     12.60 o 
   0   7  24        0.84      -12.92     12.92 o 
   1   7  24        1.28      -13.06     13.06 o 
   2   7  24        1.72      -11.84     11.84 o 
   3   7  24       33.03       36.90     17.44 o 
   4   7  24       12.54        1.70     11.33 o 
   5   7  24        9.75        6.78     11.34 o 
   6   7  24        0.18      -10.62     11.43 o 
   7   7  24        0.92       -5.89     12.04 o 
  -6   8  24       80.47       64.38     17.42 o 
  -5   8  24       33.75       28.28     14.73 o 
  -4   8  24        7.41      -12.61     12.61 o 
  -3   8  24       25.70        2.57     13.59 o 
  -2   8  24      116.52      129.83     29.55 o 
  -1   8  24       74.60       82.29     26.23 o 
   0   8  24       88.17       75.20     20.95 o 
   1   8  24        2.58      -18.66     19.25 o 
   2   8  24       76.71       66.84     11.82 o 
   3   8  24       48.43       70.22     12.18 o 
   4   8  24       87.27       86.73     13.78 o 
   5   8  24      121.13      128.10     14.51 o 
   6   8  24        1.39       -0.09     12.16 o 
  -5   9  24        2.00       14.14     14.23 o 
  -4   9  24       33.91       29.49     12.86 o 
  -3   9  24        2.03        1.29     12.01 o 
  -2   9  24       24.19       20.03     27.03 o 
  -1   9  24       37.90       70.00     34.75 o 
   0   9  24        2.77      -26.74     27.68 o 
   1   9  24        2.29      -19.27     19.27 o 
   2   9  24        4.32        7.15     20.48 o 
   3   9  24        3.24       -6.62     11.83 o 
   4   9  24       13.76       17.25     13.53 o 
   5   9  24       17.50       16.74     13.90 o 
  -2  10  24       25.65       78.05     34.11 o 
  -1  10  24       11.26      -29.26     29.71 o 
   0  10  24       10.63       -1.83     30.25 o 
   1  10  24       17.79       12.26     30.25 o 
   2  10  24       29.37       30.60     31.98 o 
 -10   1  25        0.63      -14.93     14.93 o 
  -9   1  25       27.79       11.55     11.89 o 
  -8   1  25       39.66       35.04     11.74 o 
  -7   1  25       21.17       14.82     10.17 o 
  -6   1  25      139.12      149.37     11.99 o 
  -5   1  25       46.75       44.17     10.69 o 
  -4   1  25       16.55       17.48      8.39 o 
  -3   1  25       52.79       67.06      8.63 o 
  -2   1  25      126.01      137.34      9.20 o 
  -1   1  25        3.79        2.14      9.81 o 
   0   1  25      719.23      677.05     26.66 o 
   1   1  25      261.74      283.64     26.15 o 
   2   1  25       52.47       75.69     10.18 o 
   3   1  25       12.25        0.94      7.91 o 
   4   1  25       65.23       62.41      9.58 o 
   5   1  25       51.03       60.23      9.98 o 
   6   1  25       36.15       24.16      9.50 o 
   7   1  25       40.13       16.09      9.84 o 
   8   1  25        0.70       24.74     18.67 o 
   9   1  25       66.62       46.45     18.01 o 
  -9   2  25       40.52       40.65     12.36 o 
  -8   2  25       18.98       12.92      9.91 o 
  -7   2  25       38.04       36.92     11.53 o 
  -6   2  25       11.69        8.35     11.40 o 
  -5   2  25       69.24       84.34     16.76 o 
  -4   2  25        2.62        5.59     22.15 o 
  -3   2  25      223.64      228.35     25.73 o 
  -2   2  25       19.82       20.65     10.94 o 
  -1   2  25      148.82      130.17     25.06 o 
   0   2  25      192.97      219.54     15.37 o 
   1   2  25      137.44      163.42     18.33 o 
   2   2  25        5.32       -1.88     10.10 o 
   3   2  25       36.99       34.51     10.00 o 
   4   2  25       30.95       23.72     11.76 o 
   5   2  25       32.18       22.30     10.99 o 
   6   2  25       75.31       33.43     11.68 o 
   7   2  25        0.42      -11.18     11.18 o 
   8   2  25        1.79       -2.72     12.95 o 
   9   2  25        1.89      -10.78     17.98 o 
  -9   3  25       39.68       32.94     15.69 o 
  -8   3  25        1.82       -2.25     13.67 o 
  -7   3  25      113.16      111.88     16.45 o 
  -6   3  25       12.72       -3.09     11.58 o 
  -5   3  25       87.09      102.13     14.74 o 
  -4   3  25       66.10       78.43     15.45 o 
  -3   3  25       18.73       10.48     12.04 o 
  -2   3  25       61.21       58.24     13.63 o 
  -1   3  25       10.84       14.26     14.63 o 
   0   3  25        2.32       12.83     10.39 o 
   1   3  25        0.05       13.36     12.89 o 
   2   3  25        9.34       -7.87      9.92 o 
   3   3  25       34.83       44.87     11.98 o 
   4   3  25       25.25       24.80     12.72 o 
   5   3  25        1.45       -7.35     11.96 o 
   6   3  25        0.51       -1.01     16.72 o 
   7   3  25       39.36       48.14     14.22 o 
   8   3  25        2.67       14.77     17.67 o 
   9   3  25        6.07       -7.94     14.03 o 
  -9   4  25      265.21      335.60     26.27 o 
  -8   4  25        4.64       20.74     14.50 o 
  -7   4  25        0.23       -2.12     12.87 o 
  -6   4  25        3.65      -12.76     12.97 o 
  -5   4  25       13.94       17.49     13.02 o 
  -4   4  25      132.47      123.46     16.49 o 
  -3   4  25       36.87       47.42     13.46 o 
  -2   4  25       94.42       89.02     14.65 o 
  -1   4  25       39.72       29.72     14.34 o 
   0   4  25      208.46      217.48     27.54 o 
   1   4  25       13.49        4.97     13.55 o 
   2   4  25       66.18       80.11     12.02 o 
   3   4  25       14.65        8.58     10.67 o 
   4   4  25       61.20       70.66     17.14 o 
   5   4  25        9.11       17.04     13.32 o 
   6   4  25      191.00      160.58     16.76 o 
   7   4  25        0.44       -7.15     13.10 o 
   8   4  25        0.13      -12.84     13.97 o 
   9   4  25        6.45        5.24     55.09 o 
  -8   5  25       17.39       35.11     14.65 o 
  -7   5  25        0.89       -2.68     12.96 o 
  -6   5  25       12.90       15.99     13.32 o 
  -5   5  25        3.28        2.35     12.74 o 
  -4   5  25       68.65      110.62     14.54 o 
  -3   5  25        4.09      -15.77     15.77 o 
  -2   5  25       27.67        5.67     12.88 o 
  -1   5  25       46.94       57.42     27.92 o 
   0   5  25       87.48      116.33     19.17 o 
   1   5  25        2.35       -6.67     14.29 o 
   2   5  25       26.58       31.90     13.10 o 
   3   5  25        9.73       24.80     10.58 o 
   4   5  25       15.29        9.92     12.89 o 
   5   5  25       53.84       23.72     17.52 o 
   6   5  25        4.58      -10.84     13.23 o 
   7   5  25        4.74       25.73     14.78 o 
   8   5  25       20.03       41.02     15.58 o 
  -8   6  25       31.57       58.51     21.40 o 
  -7   6  25       20.80       21.42     13.48 o 
  -6   6  25       14.97       16.18     13.63 o 
  -5   6  25       74.49       81.76     17.49 o 
  -4   6  25      123.97       97.31     15.15 o 
  -3   6  25        4.16      -12.96     14.89 o 
  -2   6  25       20.32      -16.94     25.77 o 
  -1   6  25       49.02       39.15     10.86 o 
   0   6  25       39.76       48.35     14.14 o 
   1   6  25       20.73        2.47     12.94 o 
   2   6  25       76.33       71.46     11.87 o 
   3   6  25        1.94       -6.88     11.59 o 
   4   6  25       12.75       16.67     12.53 o 
   5   6  25       31.89       39.42     14.11 o 
   6   6  25        1.42       -1.36     18.60 o 
   7   6  25        7.06       21.65     14.71 o 
  -7   7  25       59.66       44.95     16.89 o 
  -6   7  25       49.25       22.73     16.43 o 
  -5   7  25        8.85       -2.17     14.15 o 
  -4   7  25        0.10        9.31     12.70 o 
  -3   7  25        0.28       -9.07     19.14 o 
  -2   7  25        8.42        4.22     11.72 o 
  -1   7  25        3.14       -9.83     13.46 o 
   0   7  25      185.28      189.58     17.93 o 
   1   7  25       82.41       91.70     16.11 o 
   2   7  25        1.03       -9.01     10.26 o 
   3   7  25       23.21       10.04     10.98 o 
   4   7  25       34.69       17.04     11.81 o 
   5   7  25        2.21       -7.96     11.95 o 
   6   7  25        0.35        4.00     12.25 o 
  -6   8  25       26.61       52.20     52.60 o 
  -5   8  25        1.81      -11.65     14.31 o 
  -4   8  25       22.84       24.28     20.26 o 
  -3   8  25       15.11       21.15     34.53 o 
  -2   8  25       28.17       57.91     27.73 o 
  -1   8  25       54.54       44.40     26.78 o 
   0   8  25        6.97      -11.52     18.97 o 
   1   8  25        1.36      -16.14     20.98 o 
   2   8  25        0.44      -13.80     15.26 o 
   3   8  25       13.91       13.97     11.52 o 
   4   8  25        6.17        1.46     12.21 o 
   5   8  25       91.34      131.01     14.92 o 
  -4   9  25        3.66       -7.77     13.57 o 
  -3   9  25       32.38       61.84     47.55 o 
  -2   9  25      229.13      248.02     33.83 o 
  -1   9  25       18.93      -30.99     30.99 o 
   0   9  25       51.45       -5.24     29.91 o 
   1   9  25       22.61        2.90     20.57 o 
   2   9  25        5.71       11.97     21.75 o 
   3   9  25       13.50       13.10     12.67 o 
   4   9  25       40.39       32.35     44.74 o 
  -9   0  26       16.68        3.53     28.96 o 
  -8   0  26       28.06       26.00     16.79 o 
  -7   0  26       50.85       32.17     22.18 o 
  -6   0  26        1.92       -8.53     13.89 o 
  -5   0  26       46.41       27.07     18.60 o 
  -4   0  26       15.39       -7.14     12.03 o 
  -3   0  26        7.03       15.17     12.09 o 
  -2   0  26      155.03      145.17     14.80 o 
  -1   0  26        1.23       -2.53     26.32 o 
   0   0  26      337.05      320.34     19.99 o 
   1   0  26       54.47       52.84     12.56 o 
   2   0  26        8.51       11.66      8.73 o 
   3   0  26        1.47      -19.53     19.53 o 
   4   0  26        0.62        0.24     14.36 o 
   5   0  26       92.74       69.67     18.14 o 
   6   0  26      234.09      238.55     26.59 o 
   7   0  26        0.86        5.93     19.74 o 
   8   0  26       97.80       74.30     21.86 o 
   9   0  26        5.78      -23.93     30.60 o 
  -9   1  26        2.77      -11.36     11.59 o 
  -8   1  26        3.39       14.38     12.08 o 
  -7   1  26       42.61       72.70     11.30 o 
  -6   1  26       19.19       33.57     10.50 o 
  -5   1  26        1.54        4.66      9.71 o 
  -4   1  26        6.48       -1.71      8.08 o 
  -3   1  26       14.88       11.36      7.53 o 
  -2   1  26        0.30        4.62      9.74 o 
  -1   1  26       21.61       15.66     12.33 o 
   0   1  26      254.34      304.56     18.16 o 
   1   1  26       64.31       85.62     18.59 o 
   2   1  26       24.12       44.76     10.87 o 
   3   1  26        2.36        7.38      8.83 o 
   4   1  26       19.34       20.72      8.77 o 
   5   1  26       86.80       59.27     10.07 o 
   6   1  26       22.35       -0.43      9.33 o 
   7   1  26       14.88        6.07     10.22 o 
   8   1  26        3.62       -6.56     16.08 o 
   9   1  26       13.49        6.07     16.81 o 
  -9   2  26        4.74        9.49     18.01 o 
  -8   2  26       16.31       28.11      9.87 o 
  -7   2  26       96.61       75.96     14.17 o 
  -6   2  26       55.67       82.96     15.18 o 
  -5   2  26       53.21       41.52     14.92 o 
  -4   2  26       99.96       97.00     19.62 o 
  -3   2  26       43.54       55.28     13.06 o 
  -2   2  26      366.48      390.90     18.22 o 
  -1   2  26        0.74        0.93     10.69 o 
   0   2  26       97.95      120.33     13.52 o 
   1   2  26       70.50       62.73     15.16 o 
   2   2  26      125.76       92.38     15.38 o 
   3   2  26      184.69      201.46     20.37 o 
   4   2  26        1.22       -1.57     10.89 o 
   5   2  26       23.24       11.59     16.51 o 
   6   2  26        1.53       -7.70     10.82 o 
   7   2  26       38.48        9.81     11.92 o 
   8   2  26        1.18      -12.68     12.68 o 
   9   2  26       12.66       11.12     15.25 o 
  -9   3  26        2.11      -22.87     22.87 o 
  -8   3  26       92.09       98.96     16.68 o 
  -7   3  26       88.43       48.89     13.96 o 
  -6   3  26        1.36      -10.84     17.87 o 
  -5   3  26        8.55        7.28     14.62 o 
  -4   3  26       10.42        6.70     13.58 o 
  -3   3  26       77.23       64.20     15.37 o 
  -2   3  26       17.70       23.26     13.51 o 
  -1   3  26       11.35        8.18     12.11 o 
   0   3  26        1.89       -7.47     11.95 o 
   1   3  26       60.25       63.19     14.54 o 
   2   3  26        2.38        4.46     10.29 o 
   3   3  26       27.07       24.74     11.52 o 
   4   3  26        4.45       -6.73     11.49 o 
   5   3  26       30.31       29.05     13.27 o 
   6   3  26       25.48       19.55     14.01 o 
   7   3  26        7.01       18.35     14.10 o 
   8   3  26       10.67        8.16     13.84 o 
  -8   4  26       11.41       17.48     15.14 o 
  -7   4  26        0.62       -5.42     13.55 o 
  -6   4  26       41.62       30.69     14.62 o 
  -5   4  26       67.12       81.41     16.75 o 
  -4   4  26       56.73       81.39     15.60 o 
  -3   4  26        0.43       -3.32     12.22 o 
  -2   4  26       57.76       57.84     16.61 o 
  -1   4  26        1.99       -7.62     14.45 o 
   0   4  26        9.02       11.91     14.94 o 
   1   4  26       15.26       19.02     14.69 o 
   2   4  26       72.38       92.18     16.50 o 
   3   4  26        1.19       -6.69     12.57 o 
   4   4  26        3.88       12.71     12.46 o 
   5   4  26       28.08       23.60     13.68 o 
   6   4  26        6.75       13.73     13.70 o 
   7   4  26        3.39        4.48     14.05 o 
   8   4  26        0.02      -13.50     13.50 o 
  -8   5  26        7.82      -12.46     17.12 o 
  -7   5  26       26.72       10.30     14.78 o 
  -6   5  26       35.58       45.40     14.65 o 
  -5   5  26      137.63      149.66     32.68 o 
  -4   5  26      147.15      216.38     28.02 o 
  -3   5  26        3.11       -3.60     14.22 o 
  -2   5  26        2.09        9.73     13.13 o 
  -1   5  26       61.40       65.40     14.63 o 
   0   5  26      185.54      211.18     20.93 o 
   1   5  26      106.70      158.91     26.52 o 
   2   5  26        3.17      -10.24     10.24 o 
   3   5  26       60.98       72.09     13.06 o 
   4   5  26       28.90        9.45     12.36 o 
   5   5  26       90.37       61.05     25.10 o 
   6   5  26       18.98       34.69     15.21 o 
   7   5  26       18.84       21.40     14.76 o 
  -7   6  26        2.48       -7.11     14.81 o 
  -6   6  26       17.86       11.13     14.51 o 
  -5   6  26       12.80      -11.25     14.26 o 
  -4   6  26        3.80        0.01     14.85 o 
  -3   6  26       26.96       32.87     19.70 o 
  -2   6  26        0.67       -4.40     12.10 o 
  -1   6  26       32.19        9.97     20.99 o 
   0   6  26       16.63       35.38     22.77 o 
   1   6  26        4.37        6.34     15.76 o 
   2   6  26       13.06       12.95     12.86 o 
   3   6  26        0.73      -10.75     10.75 o 
   4   6  26       23.23       12.94     13.07 o 
   5   6  26        6.21       -8.05     13.66 o 
   6   6  26       20.96       12.78     14.79 o 
   7   6  26       26.63       19.96     15.50 o 
  -6   7  26       38.84       20.02     16.83 o 
  -5   7  26        7.04      -13.66     13.66 o 
  -4   7  26       77.61       10.79     20.84 o 
  -3   7  26       36.65       34.71     25.53 o 
  -2   7  26       15.49       23.64     12.73 o 
  -1   7  26        2.38       -2.65     16.18 o 
   0   7  26       19.81       13.27     14.63 o 
   1   7  26        3.10       -5.57     13.77 o 
   2   7  26        0.58        3.17     17.78 o 
   3   7  26       50.28       75.37     19.05 o 
   4   7  26       21.13       16.81     12.01 o 
   5   7  26       77.51       79.18     16.06 o 
   6   7  26        7.39        8.92     15.23 o 
  -5   8  26        2.58       14.88     49.18 o 
  -4   8  26        0.85       -2.34     21.07 o 
  -3   8  26      114.27       97.65     17.00 o 
  -2   8  26       51.93      113.89     30.80 o 
  -1   8  26       87.68      129.42     49.73 o 
   0   8  26        0.47        3.30     15.81 o 
   1   8  26        5.09       -0.49     16.21 o 
   2   8  26       61.91       67.49     18.24 o 
   3   8  26       34.41       44.50     12.66 o 
   4   8  26       31.91       29.98     22.58 o 
  -2   9  26       45.27       39.78     48.81 o 
  -1   9  26       12.50       23.83     32.87 o 
   0   9  26       11.53       19.13     32.18 o 
   1   9  26        0.90      -19.85     19.85 o 
   2   9  26        1.08      -20.37     20.37 o 
  -8   1  27       81.44       68.48     12.81 o 
  -7   1  27       17.63       12.04     10.67 o 
  -6   1  27      102.92      126.79     13.13 o 
  -5   1  27       14.44       13.50      9.69 o 
  -4   1  27        0.10        0.24     13.41 o 
  -3   1  27       63.28       76.71     11.93 o 
  -2   1  27      100.92       88.35     12.25 o 
  -1   1  27       46.64       46.63     11.59 o 
   0   1  27       61.50       55.37     11.70 o 
   1   1  27       22.60       32.23     16.56 o 
   2   1  27       29.28       19.23     13.15 o 
   3   1  27       35.82       31.38      9.88 o 
   4   1  27        0.90       -2.47      8.48 o 
   5   1  27       20.55        9.62      8.87 o 
   6   1  27       22.05       28.31     13.44 o 
   7   1  27       36.32       50.10     17.36 o 
   8   1  27        1.70      -16.97     16.97 o 
  -8   2  27       36.44       17.09     13.96 o 
  -7   2  27        0.74       18.09     14.74 o 
  -6   2  27       18.70       -6.23     15.32 o 
  -5   2  27       76.35       67.59     15.54 o 
  -4   2  27        2.39      -13.04     13.04 o 
  -3   2  27       50.56       95.02     17.54 o 
  -2   2  27        1.43        5.10     11.68 o 
  -1   2  27       33.71       20.22     12.69 o 
   0   2  27      190.21      182.93     16.38 o 
   1   2  27       19.45       18.47     16.45 o 
   2   2  27        0.80       -4.12     10.39 o 
   3   2  27        8.00       -5.35     10.96 o 
   4   2  27        5.31       -5.20     11.36 o 
   5   2  27       48.49       65.52     13.15 o 
   6   2  27       43.30       33.38     11.86 o 
   7   2  27        0.87        5.17     11.78 o 
   8   2  27        5.48       -8.82     19.54 o 
  -8   3  27        5.10       17.55     15.30 o 
  -7   3  27        4.50      -13.72     13.72 o 
  -6   3  27        1.40      -12.22     15.34 o 
  -5   3  27       69.94       79.00     16.02 o 
  -4   3  27       23.24       46.47     24.76 o 
  -3   3  27       60.59       38.21     13.81 o 
  -2   3  27       10.58       -5.36     13.29 o 
  -1   3  27        0.66       -0.84     13.02 o 
   0   3  27       71.54       54.61     27.81 o 
   1   3  27       21.00       -6.23     13.48 o 
   2   3  27      124.79      115.36     13.21 o 
   3   3  27       12.05        3.31     11.57 o 
   4   3  27        0.15       -1.17     11.68 o 
   5   3  27        1.05       -4.70     12.69 o 
   6   3  27        8.66        6.58     13.61 o 
   7   3  27        8.73       -8.96     13.39 o 
   8   3  27        0.34        2.16     14.60 o 
  -7   4  27        0.28       -6.05     15.51 o 
  -6   4  27        1.66       -4.02     15.71 o 
  -5   4  27       24.75       19.21     16.92 o 
  -4   4  27      190.54      189.58     18.60 o 
  -3   4  27        3.94        9.39     12.76 o 
  -2   4  27        0.61       -6.86     13.40 o 
  -1   4  27       46.04       23.64     13.99 o 
   0   4  27       74.48       63.70     20.99 o 
   1   4  27       68.52       82.53     16.60 o 
   2   4  27        8.77       -1.21     11.10 o 
   3   4  27        4.97        0.85     11.21 o 
   4   4  27       32.94       42.10     13.56 o 
   5   4  27       46.03       32.48     14.43 o 
   6   4  27       14.71      -12.01     14.24 o 
   7   4  27        1.30       20.09     14.05 o 
  -7   5  27        1.67        3.23     14.87 o 
  -6   5  27        6.80      -15.88     45.38 o 
  -5   5  27       28.39       17.69     17.15 o 
  -4   5  27       73.09       72.90     16.02 o 
  -3   5  27        3.68       -0.16     13.06 o 
  -2   5  27       26.56       38.12     14.98 o 
  -1   5  27        4.65       -9.86     18.26 o 
   0   5  27        7.45      -15.45     26.42 o 
   1   5  27        0.02       -2.27     16.19 o 
   2   5  27        1.05       14.71     29.79 o 
   3   5  27       13.69      -10.55     11.60 o 
   4   5  27        2.35        2.88     12.86 o 
   5   5  27        2.95        6.49     13.40 o 
   6   5  27        0.12       16.11     14.57 o 
   7   5  27       15.31       19.96     15.45 o 
  -6   6  27       48.12       62.41     18.15 o 
  -5   6  27       13.05        6.94     14.47 o 
  -4   6  27       77.97       71.54     24.89 o 
  -3   6  27       12.24       12.57     13.24 o 
  -2   6  27        2.12      -12.23     12.23 o 
  -1   6  27       13.62       22.38     38.71 o 
   0   6  27       67.01       95.45     27.30 o 
   1   6  27       58.17       50.75     17.83 o 
   2   6  27       33.90       25.57     17.78 o 
   3   6  27        6.07        3.64     12.52 o 
   4   6  27        7.25       15.84     13.01 o 
   5   6  27       20.70       28.53     15.18 o 
   6   6  27        2.43       12.35     15.23 o 
  -5   7  27       28.26       15.54     15.12 o 
  -4   7  27       31.23       21.87     14.05 o 
  -3   7  27       17.03       19.28     13.91 o 
  -2   7  27       96.67      104.14     21.35 o 
  -1   7  27       33.25       21.88     33.55 o 
   0   7  27        0.44      -14.83     14.83 o 
   1   7  27       16.00        3.63     14.94 o 
   2   7  27       18.82       25.63     16.83 o 
   3   7  27        3.07      -10.45     10.45 o 
   4   7  27        0.29      -11.57     13.25 o 
   5   7  27       26.54       38.44     15.77 o 
  -3   8  27       21.63       31.31     17.58 o 
  -2   8  27       86.65      116.11     43.10 o 
  -1   8  27        9.68       22.57     19.80 o 
   0   8  27       11.43        1.82     16.40 o 
   1   8  27        9.87        2.13     17.04 o 
   2   8  27        4.33      -15.06     22.12 o 
   3   8  27       15.98       28.85     12.55 o 
  -8   0  28       95.64       83.48     19.28 o 
  -7   0  28        5.42       -7.79     18.19 o 
  -6   0  28      148.17      168.65     22.34 o 
  -5   0  28       26.91       42.12     17.05 o 
  -4   0  28       36.14       31.36     14.03 o 
  -3   0  28       95.29       93.46     14.27 o 
  -2   0  28        9.81       -3.90     11.02 o 
  -1   0  28       30.19       46.52     11.28 o 
   0   0  28        5.62        9.59     21.60 o 
   3   0  28        0.91      -16.02     18.34 o 
   4   0  28       43.96       29.66     17.58 o 
   5   0  28        3.69        5.33     16.67 o 
   6   0  28       11.49        2.95     18.83 o 
   7   0  28       19.34       28.44     24.30 o 
  -8   1  28        1.50       -8.95     11.46 o 
  -7   1  28       20.09       21.23     11.70 o 
  -6   1  28        3.62       18.75     10.42 o 
  -5   1  28       30.74       33.21     15.59 o 
  -4   1  28        0.66       10.38     12.91 o 
  -3   1  28        4.44       15.73     12.97 o 
  -2   1  28       37.03       34.56     11.11 o 
  -1   1  28       16.58       26.50     11.39 o 
   0   1  28       63.01       85.63     12.48 o 
   1   1  28       50.29       82.21     18.14 o 
   2   1  28       34.05       20.56     15.47 o 
   3   1  28        0.04       -6.10      9.15 o 
   4   1  28       12.48       -6.48      9.13 o 
   5   1  28       65.65       56.66     13.37 o 
   6   1  28        4.16      -15.61     15.61 o 
   7   1  28        2.20        4.06     17.26 o 
  -7   2  28       24.31       24.26     17.20 o 
  -6   2  28        3.40       15.31     15.16 o 
  -5   2  28       66.28       73.60     17.31 o 
  -4   2  28        2.00        0.98     13.62 o 
  -3   2  28      175.16      216.08     19.69 o 
  -2   2  28       32.61       40.24     27.41 o 
  -1   2  28        6.01       22.87     13.32 o 
   0   2  28        0.78       -2.62     13.24 o 
   1   2  28        1.76        0.18     16.09 o 
   2   2  28      132.97      131.23     56.75 o 
   3   2  28        0.97       -5.48     11.06 o 
   4   2  28        9.43        0.88     14.29 o 
   5   2  28        0.12       -7.22     11.88 o 
   6   2  28        0.53       -1.76     11.61 o 
   7   2  28       70.34       70.91     20.47 o 
  -7   3  28        0.13       -3.01     17.30 o 
  -6   3  28        5.16        8.71     16.01 o 
  -5   3  28       42.44       50.17     15.97 o 
  -4   3  28       13.84       11.08     17.21 o 
  -3   3  28       80.38       83.40     15.57 o 
  -2   3  28       11.46       -9.82     14.04 o 
  -1   3  28       14.65       50.57     23.76 o 
   0   3  28        1.22        8.10     31.04 o 
   1   3  28      171.40      147.23     18.51 o 
   2   3  28       67.01       62.68     16.32 o 
   3   3  28        8.78        8.00     11.96 o 
   4   3  28        0.24       -6.37     12.24 o 
   5   3  28        2.17        1.09     13.16 o 
   6   3  28       60.03       53.70     15.27 o 
   7   3  28       18.01       15.80     14.41 o 
  -7   4  28        0.14       12.43     19.22 o 
  -6   4  28        2.93      -12.77     17.11 o 
  -5   4  28       14.90        3.20     15.04 o 
  -4   4  28       16.30        9.94     14.74 o 
  -3   4  28        0.55        7.44     13.30 o 
  -2   4  28        9.79        7.28     14.66 o 
  -1   4  28       21.28      -10.09     18.26 o 
   0   4  28       79.93       95.95     22.93 o 
   1   4  28       36.05       34.79     15.91 o 
   2   4  28        0.03       -0.75     15.40 o 
   3   4  28        0.01       -9.90     11.44 o 
   4   4  28        0.02        4.31     13.02 o 
   5   4  28       55.44       70.48     15.36 o 
   6   4  28        4.07      -13.79     13.79 o 
  -6   5  28        9.97        4.98     34.15 o 
  -5   5  28       67.32       53.15     18.54 o 
  -4   5  28       30.96       28.57     14.70 o 
  -3   5  28        1.12      -20.40     20.40 o 
  -2   5  28        0.66      -11.87     13.49 o 
  -1   5  28       94.85       85.99     24.86 o 
   0   5  28       92.26      122.20     25.38 o 
   1   5  28       29.97       44.11     22.83 o 
   2   5  28        0.03      -15.40     15.40 o 
   3   5  28        0.27        4.41     12.49 o 
   4   5  28      108.05      119.42     19.09 o 
   5   5  28        0.36       16.18     14.88 o 
   6   5  28       85.66       96.93     17.37 o 
  -5   6  28       34.93       15.15     15.40 o 
  -4   6  28        0.01      -14.13     14.13 o 
  -3   6  28       20.98       20.58     13.07 o 
  -2   6  28       36.17       32.67     15.90 o 
  -1   6  28       20.49        4.51     22.93 o 
   0   6  28       38.59       43.22     26.45 o 
   1   6  28       27.93       11.58     17.09 o 
   2   6  28        7.90       27.67     18.04 o 
   3   6  28       12.14        7.97     12.99 o 
   4   6  28        2.26        4.02     17.07 o 
   5   6  28        0.39        0.84     13.87 o 
  -4   7  28        5.56        7.88     16.55 o 
  -3   7  28        3.34        7.25     14.02 o 
  -2   7  28       10.68       -3.51     19.82 o 
  -1   7  28        8.40       17.18     19.70 o 
   0   7  28       12.91      -13.76     19.31 o 
   1   7  28        1.11       27.22     19.93 o 
   2   7  28        4.67      -15.73     15.73 o 
   3   7  28       26.01       30.09     14.13 o 
   0   8  28        0.31      -18.98     18.98 o 
  -7   1  29       17.63       -0.57     16.03 o 
  -6   1  29       18.18       11.48     14.99 o 
  -5   1  29        0.53      -13.57     13.57 o 
  -4   1  29        1.01       -3.19     15.28 o 
  -3   1  29       56.69       40.24     13.02 o 
  -2   1  29       86.92      105.37     12.94 o 
  -1   1  29       25.16       12.63     10.99 o 
   0   1  29       12.33       31.47     15.25 o 
   1   1  29        7.85       -3.02     14.88 o 
   2   1  29       44.37       50.87     15.72 o 
   3   1  29       13.22       25.89     13.19 o 
   4   1  29        0.92      -12.98     12.98 o 
   5   1  29        0.16      -16.09     16.09 o 
   6   1  29       18.14       14.76     16.37 o 
   7   1  29       11.75       -6.73     16.18 o 
  -7   2  29        4.02      -13.60     16.87 o 
  -6   2  29        4.55      -14.64     15.19 o 
  -5   2  29        0.40        3.97     14.53 o 
  -4   2  29        4.96        2.07     13.21 o 
  -3   2  29       58.96       83.08     19.02 o 
  -2   2  29       30.90       36.02     13.82 o 
  -1   2  29       42.78       28.76     13.88 o 
   0   2  29       12.72        1.50     16.50 o 
   1   2  29       78.17       91.19     19.08 o 
   2   2  29       17.65       -9.76     14.73 o 
   3   2  29        7.98       -4.69     14.42 o 
   4   2  29        0.22       -8.76     11.34 o 
   5   2  29       17.22       24.75     12.71 o 
   6   2  29       14.52        9.74     11.99 o 
  -6   3  29        0.04       13.04     20.27 o 
  -5   3  29        0.55       -2.14     15.16 o 
  -4   3  29       49.65       40.52     15.40 o 
  -3   3  29        1.32       -5.92     13.04 o 
  -2   3  29       13.31       15.25     13.89 o 
  -1   3  29        1.90      -18.54     18.54 o 
   0   3  29        9.37        6.61     18.88 o 
   1   3  29        2.99      -17.95     17.95 o 
   2   3  29        9.99       -4.92     18.57 o 
   3   3  29        4.10       21.37     12.05 o 
   4   3  29        6.71        7.02     12.62 o 
   5   3  29       19.67       22.85     14.99 o 
   6   3  29        4.61        3.22     13.77 o 
  -6   4  29       15.32       17.79     17.77 o 
  -5   4  29       71.77       60.58     16.78 o 
  -4   4  29       10.82       -8.27     15.24 o 
  -3   4  29        7.59        8.25     13.71 o 
  -2   4  29       29.14       26.65     16.27 o 
  -1   4  29       94.99       92.51     17.29 o 
   0   4  29       20.08       41.13     20.29 o 
   1   4  29      223.02      208.37     21.47 o 
   2   4  29       28.44       27.95     20.57 o 
   3   4  29       10.27        5.68     12.37 o 
   4   4  29        1.31       -6.94     12.80 o 
   5   4  29        7.36       -7.54     14.37 o 
  -5   5  29       24.76       20.88     17.76 o 
  -4   5  29       68.10       48.12     16.65 o 
  -3   5  29       30.63       36.18     14.66 o 
  -2   5  29        8.69      -14.56     14.56 o 
  -1   5  29        9.97      -33.05     56.08 o 
   0   5  29        3.61       40.90     23.06 o 
   1   5  29        8.42       38.22     18.38 o 
   2   5  29       44.93       70.92     18.50 o 
   3   5  29        3.86       11.02     13.47 o 
   4   5  29        0.58       -2.37     13.32 o 
   5   5  29        0.07       -7.31     13.93 o 
  -4   6  29        1.84       -2.44     14.68 o 
  -3   6  29        0.30       17.18     14.51 o 
  -2   6  29       18.39        6.60     16.78 o 
  -1   6  29       41.56       71.08     26.07 o 
   0   6  29        0.35      -23.00     23.00 o 
   1   6  29        8.35      -16.26     17.18 o 
   2   6  29        1.03        2.40     17.77 o 
   3   6  29        0.25       -0.13     13.78 o 
   4   6  29        5.21        1.58     19.23 o 
  -2   7  29        8.40        1.56     24.91 o 
  -1   7  29       40.18       25.88     21.01 o 
   0   7  29       34.72       21.38     16.37 o 
   1   7  29        5.52       16.42     20.91 o 
  -6   0  30      127.45      108.38     24.05 o 
  -5   0  30       17.83        9.19     13.92 o 
  -4   0  30        2.79       -7.15     12.30 o 
  -3   0  30       46.12       48.64     22.56 o 
  -2   0  30       70.13       71.11     23.55 o 
  -1   0  30       24.66       -0.04     37.15 o 
   0   0  30        0.20      -33.66     33.66 o 
   4   0  30        0.95        9.69     23.58 o 
   5   0  30       11.33      -17.77     17.77 o 
   6   0  30        1.51       13.07     19.76 o 
  -6   1  30        0.04       -8.45     20.59 o 
  -5   1  30       41.35       34.68     15.31 o 
  -4   1  30       10.77       -0.80     13.81 o 
  -3   1  30        2.62       11.22     11.83 o 
  -2   1  30        6.54        6.24     17.57 o 
  -1   1  30       10.51       -1.91     10.77 o 
   0   1  30        6.77       23.66     14.83 o 
   1   1  30        1.83      -12.71     12.71 o 
   4   1  30       11.72        4.28     18.00 o 
   5   1  30        0.71      -10.61     17.34 o 
   6   1  30        6.20        8.32     16.57 o 
  -6   2  30        2.14      -13.20     15.64 o 
  -5   2  30       26.77       13.75     15.44 o 
  -4   2  30        0.23        4.45     14.16 o 
  -3   2  30       64.54       71.61     18.86 o 
  -2   2  30        0.76        8.85     18.52 o 
  -1   2  30        8.58       24.87     16.74 o 
   0   2  30       22.11       31.72     18.10 o 
   1   2  30       22.71       31.17     22.10 o 
   2   2  30       52.61       32.38     18.73 o 
   3   2  30        6.44       -9.38     14.72 o 
   4   2  30        1.16       -2.41     12.04 o 
   5   2  30        0.10       -3.32     11.53 o 
  -5   3  30       25.32        8.22     24.95 o 
  -4   3  30       22.55       19.46     15.71 o 
  -3   3  30        9.25       11.49     14.38 o 
  -2   3  30        2.97      -13.28     13.28 o 
  -1   3  30        1.30       17.55     14.42 o 
   0   3  30       32.86       29.17     20.60 o 
   1   3  30       53.31       25.08     21.18 o 
   2   3  30       13.74       27.30     16.14 o 
   3   3  30        1.85       10.77     12.32 o 
   4   3  30        7.83        0.49     13.07 o 
   5   3  30        1.09       -1.81     13.19 o 
  -5   4  30        7.16       -1.94     19.67 o 
  -4   4  30        7.46      -14.60     14.60 o 
  -3   4  30        1.84       -0.56     14.35 o 
  -2   4  30        2.51      -10.24     17.20 o 
  -1   4  30        2.65        4.25     21.55 o 
   0   4  30       40.08       16.49     38.43 o 
   1   4  30       57.13       69.02     22.42 o 
   2   4  30        0.90        1.97     16.23 o 
   3   4  30        0.12      -20.45     22.09 o 
   4   4  30        6.53       10.75     13.07 o 
  -4   5  30        2.08        4.60     20.97 o 
  -3   5  30       20.42       14.67     14.72 o 
  -2   5  30        5.03       14.03     31.20 o 
  -1   5  30       77.52      105.11     25.56 o 
   0   5  30        0.30      -21.21     21.21 o 
   1   5  30        7.18        0.40     25.84 o 
   2   5  30        0.40        0.36     16.56 o 
   3   5  30        4.46       16.05     23.90 o 
  -2   6  30        8.95      -16.88     23.39 o 
  -1   6  30       34.84       43.37     25.14 o 
   0   6  30        4.32      -18.22     34.92 o 
   1   6  30        0.10      -14.23     17.83 o 
  -5   1  31        0.04      -14.70     14.70 o 
  -4   1  31       17.55       12.43     14.39 o 
  -3   1  31       38.32       53.40     14.56 o 
  -2   1  31        8.46       15.02     12.68 o 
  -1   1  31        5.85        1.20     10.77 o 
   0   1  31        0.36       -1.12     13.28 o 
   1   1  31       22.32       37.91     39.94 o 
   4   1  31       18.88       10.04     17.64 o 
   5   1  31        5.96       21.21     23.13 o 
  -4   2  31        2.84       18.23     14.74 o 
  -3   2  31        0.23       10.64     13.83 o 
  -2   2  31       25.78       35.68     14.54 o 
  -1   2  31        3.04       -6.65     12.87 o 
   0   2  31        3.46        5.69     35.76 o 
   1   2  31       14.02       12.96     22.99 o 
   2   2  31        1.06       -8.35     16.01 o 
   3   2  31       15.65       21.52     15.17 o 
   4   2  31        2.77        8.77     13.89 o 
  -4   3  31       14.03       36.42     19.13 o 
  -3   3  31       19.44       17.99     14.80 o 
  -2   3  31       43.79       35.72     14.94 o 
  -1   3  31        0.78       -6.50     19.27 o 
   0   3  31        7.20        5.30     19.47 o 
   1   3  31        0.70        2.40     18.29 o 
   2   3  31       13.89        5.61     18.73 o 
   3   3  31        0.48        7.42     15.64 o 
   4   3  31        1.71       -5.15     13.00 o 
  -3   4  31        0.87       -4.97     14.62 o 
  -2   4  31        8.91       -6.84     15.03 o 
  -1   4  31      113.64      148.74     53.31 o 
   0   4  31        0.43       -1.24     21.19 o 
   1   4  31       29.01      -13.37     36.48 o 
   2   4  31        9.22       20.87     16.77 o 
   3   4  31       14.19       12.66     24.31 o 
  -1   5  31        5.83       12.24     22.97 o 
   0   5  31        2.97      -21.33     21.33 o 
   1   5  31        4.94        9.41     53.86 o 
  -3   0  32        0.63       10.95     23.14 o 
  -2   0  32       96.08      118.85     32.70 o 
  -1   0  32       18.77       -4.64     27.61 o 
   0   0  32        5.56       -3.26     38.85 o 
  -3   1  32        3.76       -0.91     12.90 o
[truncated: 802 more chars]
